# Supplementary material for: Field pathogenomics and evolutionary conservation unveil CRISPR-targetable susceptibility genes for wheat blast resistance
Source: Sci Rep. 2026 Jan 18;16:5677. doi: 10.1038/s41598-026-36547-6 (PMC12891608; doi:10.1038/s41598-026-36547-6)
Supplement: Supplementary file 1 — Supplementary Material 1 [file 41598_2026_36547_MOESM1_ESM.xlsx]

## Sheet: ReadMe
Field pathogenomics and evolutionary conservation unveil CRISPR-targetable susceptibility genes for wheat blast resistance
Desciptions of the tabs
wheat_DEGs_common :- The differentially expressed genes of wheat that are consistant across samples and statitistically significant. The physical map, description, significat values for the common DEGs also given here.
wheat_orthologs_in_species :- The common DEGs and their orthologs across plant species
wheat_conserved_genes :- Some of the common DEGs which has ortholog across all given plant species
wheat_DEGs_Rice_Ortholog_FDR :- Some of the common DEGs which has ortholog with Rice and their FDR values
Interaction :- The interaction table between common wheat DEGs and highly expressed blast genes
common_genes_exp: The normalized foldchange values of the common upregulated significant genes over all samples compared to its respective controls
S_genes_exp : The normalized foldchange values of the S genes over all samples compared to its respective controls

## Sheet: wheat_DEGs_common
gene_id	CDS_id	chr	domains	domains_description	start	end	position_Mbp	type	species	description	source	FDR	-log10(FDR)
TraesCS1A02G005400	TraesCS1A02G005400.1	1A	RNaseH		3.11719	3.1185	3.11719	protein_coding	Triticum aestivum	MoT responsive	This study	4.58e-05	4.33948
TraesCS1A02G043900	TraesCS1A02G043900.1	1A	Cu-oxidase		24.3367	24.3407	24.3367	protein_coding	Triticum aestivum	Laccase	UniProtKB/TrEMBL;Acc:W4ZVY0	0.00174854	2.75732
TraesCS1A02G048700	TraesCS1A02G048700.1	1A	LTP		30.1966	30.1977	30.1966	protein_coding	Triticum aestivum	MoT responsive	This study	6.38e-06	5.1952
TraesCS1A02G078200	TraesCS1A02G078200.1	1A	Peroxidase		61.0089	61.0104	61.0089	protein_coding	Triticum aestivum	Peroxidase	UniProtKB/TrEMBL;Acc:W4ZYX3	1.06e-12	11.9762
TraesCS1A02G082500	TraesCS1A02G082500.2	1A	Pmp3	Activated by MAPK, to adapt to cellular stress	65.7586	65.7597	65.7586	protein_coding	Triticum aestivum	MoT responsive	This study	2.61e-06	5.58377
TraesCS1A02G110000	TraesCS1A02G110000.1	1A	Ser-Thr kinase		108.922	108.925	108.922	protein_coding	Triticum aestivum	MoT responsive	This study	2.45e-06	5.61048
TraesCS1A02G186400	TraesCS1A02G186400.1	1A	GST_C_N	GST C and N terminal	337.655	337.657	337.655	protein_coding	Triticum aestivum	MoT responsive	This study	6.78e-06	5.16868
TraesCS1A02G186600	TraesCS1A02G186600.1	1A	GST_C_N		337.677	337.679	337.677	protein_coding	Triticum aestivum	MoT responsive	This study	0.000959	3.01831
TraesCS1A02G195700	TraesCS1A02G195700.1	1A	JmjC_N		353.626	353.632	353.626	protein_coding	Triticum aestivum	H3K9 demethylase, Floral organ developmen	Oryza sativa (Os10g0577600)	1.6e-21	20.7957
TraesCS1A02G209100	TraesCS1A02G209100.1	1A	Pro_dh	Proline dehydrogenase	371.22	371.221	371.22	protein_coding	Triticum aestivum	Proline dehydrogenase	UniProtKB/TrEMBL;Acc:A0A341NP52	0.00172539	2.76311
TraesCS1A02G265600	TraesCS1A02G265600.1	1A			461.338	461.338	461.338	protein_coding	Triticum aestivum	MoT responsive	This study	1.03e-05	4.9881
TraesCS1A02G273600	TraesCS1A02G273600.1	1A			467.191	467.194	467.191	protein_coding	Triticum aestivum	MoT responsive	This study	1.03e-05	4.9881
TraesCS1A02G351000	TraesCS1A02G351000.1	1A			535.446	535.447	535.446	protein_coding	Triticum aestivum	MoT responsive	This study	1.05e-37	36.9776
TraesCS1A02G413400	TraesCS1A02G413400.1	1A			573.242	573.244	573.242	protein_coding	Triticum aestivum	3-ketoacyl-CoA synthase	UniProtKB/TrEMBL;Acc:A0A1D5RTS5	2.51e-08	7.60074
TraesCS1A02G424100	TraesCS1A02G424100.1	1A			579.172	579.174	579.172	protein_coding	Triticum aestivum	MoT responsive	This study	5.75e-07	6.24068
TraesCS1B02G100100	TraesCS1B02G100100.1	1B			108.21	108.211	108.21	protein_coding	Triticum aestivum	MoT responsive	This study	0.000735	3.13361
TraesCS1B02G194600	TraesCS1B02G194600.1	1B			349.572	349.572	349.572	protein_coding	Triticum aestivum	MoT responsive	This study	0.00115412	2.93775
TraesCS1B02G283400	TraesCS1B02G283400.1	1B			492.328	492.331	492.328	protein_coding	Triticum aestivum	MoT responsive	This study	6.46e-27	26.1896
TraesCS1B02G305200	TraesCS1B02G305200.1	1B			527.847	527.852	527.847	protein_coding	Triticum aestivum	MoT responsive	This study	6.78e-06	5.16881
TraesCS1B02G314700	TraesCS1B02G314700.1	1B			539.547	539.552	539.547	protein_coding	Triticum aestivum	MoT responsive	This study	1.05e-37	36.9776
TraesCS1B02G355900	TraesCS1B02G355900.1	1B			585.203	585.204	585.203	protein_coding	Triticum aestivum	MoT responsive	This study	9.09e-08	7.04125
TraesCS1B02G371900	TraesCS1B02G371900.1	1B			602.003	602.005	602.003	protein_coding	Triticum aestivum	MoT responsive	This study	0.00136152	2.86598
TraesCS1B02G481400	TraesCS1B02G481400.1	1B			689.684	689.685	689.684	protein_coding	Triticum aestivum	MoT responsive	This study	1.46e-06	5.83506
TraesCS1D02G004700	TraesCS1D02G004700.1	1D			2.13932	2.1453	2.13932	protein_coding	Triticum aestivum	Phospholipid-transporting ATPase	UniProtKB/TrEMBL;Acc:A0A1D5T1I0	7.01e-06	5.15417
TraesCS1D02G044300	TraesCS1D02G044300.1	1D			23.245	23.2494	23.245	protein_coding	Triticum aestivum	Laccase	UniProtKB/TrEMBL;Acc:W5ANU7	0.00174854	2.75732
TraesCS1D02G049100	TraesCS1D02G049100.1	1D			28.6119	28.6132	28.6119	protein_coding	Triticum aestivum	MoT responsive	This study	1.43e-05	4.84539
TraesCS1D02G050000	TraesCS1D02G050000.1	1D			30.1075	30.1084	30.1075	protein_coding	Triticum aestivum	MoT responsive	This study	0.000257	3.58961
TraesCS1D02G083900	TraesCS1D02G083900.1	1D			66.9871	66.9881	66.9871	protein_coding	Triticum aestivum	MoT responsive	This study	2.61e-06	5.58377
TraesCS1D02G095400	TraesCS1D02G095400.1	1D			80.817	80.8179	80.817	protein_coding	Triticum aestivum	MoT responsive	This study	2.61e-06	5.58377
TraesCS1D02G248200	TraesCS1D02G248200.1	1D			341.176	341.177	341.176	protein_coding	Triticum aestivum	CASP-like protein	UniProtKB/TrEMBL;Acc:A0A1D5SU15	1.39e-21	20.8583
TraesCS2A02G019900	TraesCS2A02G019900.1	2A			9.18039	9.18224	9.18039	protein_coding	Triticum aestivum	MoT responsive	This study	1.28e-09	8.89179
TraesCS2A02G026800	TraesCS2A02G026800.1	2A			12.315	12.3166	12.315	protein_coding	Triticum aestivum	MoT responsive	This study	6.87e-05	4.1633
TraesCS2A02G047300	TraesCS2A02G047300.1	2A			18.3576	18.3603	18.3576	protein_coding	Triticum aestivum	MoT responsive	This study	0.00208963	2.67993
TraesCS2A02G049700	TraesCS2A02G049700.2	2A			19.1003	19.1063	19.1003	protein_coding	Triticum aestivum	MoT responsive	This study	1.46e-09	8.83656
TraesCS2A02G152200	TraesCS2A02G152200.1	2A			100.538	100.54	100.538	protein_coding	Triticum aestivum	MoT responsive	This study	3.94e-111	110.404
TraesCS2A02G158800	TraesCS2A02G158800.1	2A			105.541	105.542	105.541	protein_coding	Triticum aestivum	MoT responsive	This study	1.13e-06	5.94603
TraesCS2A02G262800	TraesCS2A02G262800.1	2A			415.062	415.064	415.062	protein_coding	Triticum aestivum	MoT responsive	This study	0.00021	3.67792
TraesCS2A02G315600	TraesCS2A02G315600.1	2A			541.2	541.202	541.2	protein_coding	Triticum aestivum	MoT responsive	This study	9.75e-07	6.01079
TraesCS2A02G318800	TraesCS2A02G318800.2	2A			543.762	543.764	543.762	protein_coding	Triticum aestivum	MoT responsive	This study	5.89e-09	8.22995
TraesCS2A02G386100	TraesCS2A02G386100.2	2A			631.949	631.954	631.949	protein_coding	Triticum aestivum	MoT responsive	This study	0.00136152	2.86598
TraesCS2A02G438300	TraesCS2A02G438300.1	2A			689.709	689.711	689.709	protein_coding	Triticum aestivum	Ubiquinol oxidase	UniProtKB/TrEMBL;Acc:A0A341Q9A1	1.53e-134	133.816
TraesCS2A02G474500	TraesCS2A02G474500.1	2A			715.617	715.618	715.617	protein_coding	Triticum aestivum	MoT responsive	This study	0.000825	3.08344
TraesCS2A02G488900	TraesCS2A02G488900.1	2A			722.831	722.842	722.831	protein_coding	Triticum aestivum	MoT responsive	This study	2.4e-13	12.6206
TraesCS2A02G507400	TraesCS2A02G507400.2	2A			734.634	734.639	734.634	protein_coding	Triticum aestivum	MoT responsive	This study	1.99e-21	20.7013
TraesCS2A02G577800	TraesCS2A02G577800.1	2A			771.539	771.54	771.539	protein_coding	Triticum aestivum	MoT responsive	This study	1.77e-09	8.75268
TraesCS2A02G577900	TraesCS2A02G577900.1	2A			771.547	771.548	771.547	protein_coding	Triticum aestivum	MoT responsive	This study	7.88e-47	46.1034
TraesCS2A02G578000	TraesCS2A02G578000.1	2A			771.609	771.61	771.609	protein_coding	Triticum aestivum	MoT responsive	This study	0.000548	3.26131
TraesCS2B02G029200	TraesCS2B02G029200.1	2B			13.402	13.4039	13.402	protein_coding	Triticum aestivum	MoT responsive	This study	6.43e-83	82.1918
TraesCS2B02G077100	TraesCS2B02G077100.1	2B			42.2642	42.2652	42.2642	protein_coding	Triticum aestivum	MoT responsive	This study	4.14e-14	13.3833
TraesCS2B02G177300	TraesCS2B02G177300.1	2B			152.472	152.474	152.472	protein_coding	Triticum aestivum	MoT responsive	This study	9.62e-05	4.01669
TraesCS2B02G184400	TraesCS2B02G184400.1	2B			159.319	159.319	159.319	protein_coding	Triticum aestivum	MoT responsive	This study	1.44e-14	13.8408
TraesCS2B02G236900	TraesCS2B02G236900.1	2B			237.639	237.644	237.639	protein_coding	Triticum aestivum	Serine/threonine-protein kinase	UniProtKB/TrEMBL;Acc:A0A1D5UCU4	9.19e-07	6.03657
TraesCS2B02G279200	TraesCS2B02G279200.1	2B			385.561	385.563	385.561	protein_coding	Triticum aestivum	MoT responsive	This study	0.000223	3.65083
TraesCS2B02G293700	TraesCS2B02G293700.1	2B			409.663	409.665	409.663	protein_coding	Triticum aestivum	Exocyst subunit Exo70 family protein	UniProtKB/TrEMBL;Acc:A0A341QPT2	1.73e-19	18.7628
TraesCS2B02G337100	TraesCS2B02G337100.1	2B			481.163	481.165	481.163	protein_coding	Triticum aestivum	MoT responsive	This study	1.07e-10	9.97164
TraesCS2B02G395000	TraesCS2B02G395000.1	2B			559.91	559.912	559.91	protein_coding	Triticum aestivum	Glycosyltransferase	UniProtKB/TrEMBL;Acc:A0A1D5U676	5.66e-05	4.2469
TraesCS2B02G401300	TraesCS2B02G401300.1	2B			569.523	569.527	569.523	protein_coding	Triticum aestivum	MoT responsive	This study	1.36e-05	4.86534
TraesCS2B02G403000	TraesCS2B02G403000.1	2B			571.516	571.52	571.516	protein_coding	Triticum aestivum	MoT responsive	This study	2.29e-21	20.6394
TraesCS2B02G498100	TraesCS2B02G498100.1	2B			694.532	694.533	694.532	protein_coding	Triticum aestivum	MoT responsive	This study	0.000136	3.86785
TraesCS2B02G533000	TraesCS2B02G533000.1	2B			729.14	729.141	729.14	protein_coding	Triticum aestivum	MoT responsive	This study	0.00018	3.74362
TraesCS2B02G536500	TraesCS2B02G536500.1	2B			732.039	732.042	732.039	protein_coding	Triticum aestivum	MoT responsive	This study	0.00119508	2.9226
TraesCS2B02G574500	TraesCS2B02G574500.1	2B			763.877	763.879	763.877	protein_coding	Triticum aestivum	MoT responsive	This study	5.04e-38	37.2972
TraesCS2B02G591000	TraesCS2B02G591000.1	2B			776.708	776.709	776.708	protein_coding	Triticum aestivum	MoT responsive	This study	6.39e-81	80.1947
TraesCS2B02G603200	TraesCS2B02G603200.1	2B			785.238	785.24	785.238	protein_coding	Triticum aestivum	MoT responsive	This study	3.35e-07	6.47458
TraesCS2D02G021600	TraesCS2D02G021600.1	2D			9.90055	9.9024	9.90055	protein_coding	Triticum aestivum	MoT responsive	This study	0.000115	3.93904
TraesCS2D02G044100	TraesCS2D02G044100.1	2D			15.9664	15.9675	15.9664	protein_coding	Triticum aestivum	MoT responsive	This study	6.43e-83	82.1918
TraesCS2D02G151500	TraesCS2D02G151500.1	2D			94.8684	94.873	94.8684	protein_coding	Triticum aestivum	MoT responsive	This study	0.00105276	2.97767
TraesCS2D02G157600	TraesCS2D02G157600.1	2D			100.953	100.955	100.953	protein_coding	Triticum aestivum	MoT responsive	This study	9.93e-10	9.00287
TraesCS2D02G194500	TraesCS2D02G194500.1	2D			139.746	139.746	139.746	protein_coding	Triticum aestivum	MoT responsive	This study	1.15e-26	25.9411
TraesCS2D02G214500	TraesCS2D02G214500.1	2D			176.101	176.105	176.101	protein_coding	Triticum aestivum	MoT responsive	This study	5.47e-05	4.26162
TraesCS2D02G261100	TraesCS2D02G261100.1	2D			317.941	317.943	317.941	protein_coding	Triticum aestivum	MoT responsive	This study	0.000346	3.46148
TraesCS2D02G361900	TraesCS2D02G361900.1	2D			467.241	467.246	467.241	protein_coding	Triticum aestivum	MoT responsive	This study	1.03e-05	4.9881
TraesCS2D02G409400	TraesCS2D02G409400.1	2D			524.144	524.15	524.144	protein_coding	Triticum aestivum	MoT responsive	This study	1.11e-15	14.9556
TraesCS2D02G428900	TraesCS2D02G428900.1	2D			540.83	540.835	540.83	protein_coding	Triticum aestivum	MoT responsive	This study	9.75e-07	6.01079
TraesCS2D02G431500	TraesCS2D02G431500.1	2D			543.844	543.846	543.844	protein_coding	Triticum aestivum	Xyloglucan endotransglucosylase/hydrolase	UniProtKB/TrEMBL;Acc:A0A1D5UGZ1	0.000238	3.62431
TraesCS2D02G442700	TraesCS2D02G442700.1	2D			553.251	553.254	553.251	protein_coding	Triticum aestivum	MoT responsive	This study	5.89e-09	8.22995
TraesCS2D02G545400	TraesCS2D02G545400.1	2D			621.977	621.978	621.977	protein_coding	Triticum aestivum	MoT responsive	This study	0.00136152	2.86598
TraesCS2D02G561400	TraesCS2D02G561400.1	2D			633.71	633.711	633.71	protein_coding	Triticum aestivum	MoT responsive	This study	0.00136152	2.86598
TraesCS3A02G046500	TraesCS3A02G046500.1	3A			24.7796	24.7819	24.7796	protein_coding	Triticum aestivum	Patatin	UniProtKB/TrEMBL;Acc:A0A1D5VI54	3.9e-09	8.40929
TraesCS3A02G078400	TraesCS3A02G078400.1	3A			50.7262	50.7282	50.7262	protein_coding	Triticum aestivum	NAC transcription factor 47	(AT3G04070) UniProtKB/Swiss-Prot;Acc:Q84TD6	3.57e-31	30.4477
TraesCS3A02G138300	TraesCS3A02G138300.1	3A			115.39	115.393	115.39	protein_coding	Triticum aestivum	MoT responsive	This study	6.88e-28	27.1626
TraesCS3A02G138400	TraesCS3A02G138400.1	3A			115.839	115.843	115.839	protein_coding	Triticum aestivum	MoT responsive	This study	6.88e-28	27.1626
TraesCS3A02G258000	TraesCS3A02G258000.1	3A			479.767	479.774	479.767	protein_coding	Triticum aestivum	MoT responsive	This study	2.32e-20	19.6353
TraesCS3A02G272500	TraesCS3A02G272500.1	3A			501.883	501.89	501.883	protein_coding	Triticum aestivum	MoT responsive	This study	3.03e-11	10.5187
TraesCS3A02G297200	TraesCS3A02G297200.1	3A			531.896	531.897	531.896	protein_coding	Triticum aestivum	Peroxidase	UniProtKB/TrEMBL;Acc:A0A1D5V9V3	3.27e-08	7.48556
TraesCS3A02G301200	TraesCS3A02G301200.1	3A			535.004	535.007	535.004	protein_coding	Triticum aestivum	MoT responsive	This study	0.00205703	2.68676
TraesCS3A02G326900	TraesCS3A02G326900.1	3A			572.107	572.107	572.107	protein_coding	Triticum aestivum	MoT responsive	This study	0.0014334	2.84363
TraesCS3A02G347500	TraesCS3A02G347500.1	3A			596.514	596.516	596.514	protein_coding	Triticum aestivum	MoT responsive	This study	0.0004	3.39754
TraesCS3A02G488200	TraesCS3A02G488200.1	3A			716.097	716.098	716.097	protein_coding	Triticum aestivum	MoT responsive	This study	7.68e-06	5.1148
TraesCS3A02G495900	TraesCS3A02G495900.1	3A			721.593	721.594	721.593	protein_coding	Triticum aestivum	MoT responsive	This study	6.61e-44	43.1798
TraesCS3B02G093300	TraesCS3B02G093300.1	3B			62.3132	62.3155	62.3132	protein_coding	Triticum aestivum	NAC transcription factor 47	(AT3G04070) UniProtKB/Swiss-Prot;Acc:Q84TD6	3.24e-06	5.48937
TraesCS3B02G132700	TraesCS3B02G132700.1	3B			115.216	115.216	115.216	protein_coding	Triticum aestivum	MoT responsive	This study	6.88e-28	27.1626
TraesCS3B02G144900	TraesCS3B02G144900.1	3B			133.204	133.204	133.204	protein_coding	Triticum aestivum	MoT responsive	This study	6.88e-28	27.1626
TraesCS3B02G155900	TraesCS3B02G155900.1	3B			148.543	148.547	148.543	protein_coding	Triticum aestivum	MoT responsive	This study	1.24e-08	7.90586
TraesCS3B02G205100	TraesCS3B02G205100.1	3B			239.895	239.896	239.895	protein_coding	Triticum aestivum	MoT responsive	This study	2.02e-07	6.69446
TraesCS3B02G213600	TraesCS3B02G213600.1	3B			252.957	252.959	252.957	protein_coding	Triticum aestivum	MoT responsive	This study	2.02e-07	6.69446
TraesCS3B02G238500	TraesCS3B02G238500.1	3B			373.843	373.845	373.843	protein_coding	Triticum aestivum	MoT responsive	This study	0.000857	3.06691
TraesCS3B02G250900	TraesCS3B02G250900.2	3B			401.281	401.287	401.281	protein_coding	Triticum aestivum	Ubiquitin-like modifier-activating enzyme atg7	(AT5G45900) UniProtKB/Swiss-Prot;Acc:Q94CD5	2.15e-20	19.6674
TraesCS3B02G256500	TraesCS3B02G256500.1	3B			413.991	413.994	413.991	protein_coding	Triticum aestivum	MoT responsive	This study	0.00021	3.67792
TraesCS3B02G323500	TraesCS3B02G323500.2	3B			523.152	523.157	523.152	protein_coding	Triticum aestivum	Probable sulfate transporter 3.5	(AT5G19600) UniProtKB/Swiss-Prot;Acc:Q94LW6	7.72e-12	11.1124
TraesCS3B02G335300	TraesCS3B02G335300.1	3B			541.514	541.518	541.514	protein_coding	Triticum aestivum	MoT responsive	This study	0.000306	3.51444
TraesCS3B02G356300	TraesCS3B02G356300.1	3B			566.605	566.606	566.605	protein_coding	Triticum aestivum	MoT responsive	This study	1.66e-07	6.78081
TraesCS3B02G379200	TraesCS3B02G379200.1	3B			597.088	597.09	597.088	protein_coding	Triticum aestivum	MoT responsive	This study	0.0004	3.39754
TraesCS3B02G465200	TraesCS3B02G465200.1	3B			708.31	708.311	708.31	protein_coding	Triticum aestivum	MoT responsive	This study	0.000136	3.86785
TraesCS3B02G495700	TraesCS3B02G495700.1	3B			739.6	739.602	739.6	protein_coding	Triticum aestivum	MoT responsive	This study	1.24e-10	9.90499
TraesCS3B02G528500	TraesCS3B02G528500.1	3B			770.652	770.654	770.652	protein_coding	Triticum aestivum	Endo-beta-1,3-glucanase	UniProtKB/TrEMBL;Acc:Q1ERG2	0.000126	3.89823
TraesCS3B02G536100	TraesCS3B02G536100.1	3B			776.12	776.121	776.12	protein_coding	Triticum aestivum	MoT responsive	This study	2.22e-05	4.65433
TraesCS3B02G549200	TraesCS3B02G549200.1	3B			784.551	784.56	784.551	protein_coding	Triticum aestivum	MoT responsive	This study	2.12e-11	10.6738
TraesCS3B02G553500	TraesCS3B02G553500.1	3B			787.99	787.991	787.99	protein_coding	Triticum aestivum	MoT responsive	This study	3.35e-07	6.47458
TraesCS3D02G188000	TraesCS3D02G188000.1	3D			174.454	174.459	174.454	protein_coding	Triticum aestivum	MoT responsive	This study	4.5e-12	11.3464
TraesCS3D02G225800	TraesCS3D02G225800.1	3D			307.567	307.57	307.567	protein_coding	Triticum aestivum	MoT responsive	This study	0.000111	3.9542
TraesCS3D02G257900	TraesCS3D02G257900.1	3D			360.329	360.336	360.329	protein_coding	Triticum aestivum	Multidrug resistance protein 1 homolog	UniProtKB/TrEMBL;Acc:Q8RVT7	7.05e-05	4.15154
TraesCS3D02G272100	TraesCS3D02G272100.1	3D			377.197	377.203	377.197	protein_coding	Triticum aestivum	MoT responsive	This study	0.000223	3.65083
TraesCS3D02G276200	TraesCS3D02G276200.2	3D			383.11	383.113	383.11	protein_coding	Triticum aestivum	MoT responsive	This study	0.000223	3.65083
TraesCS3D02G300600	TraesCS3D02G300600.1	3D			415.534	415.538	415.534	protein_coding	Triticum aestivum	MoT responsive	This study	0.00021	3.67792
TraesCS3D02G318200	TraesCS3D02G318200.2	3D			432.03	432.035	432.03	protein_coding	Triticum aestivum	Autophagy-related protein 18f	(AT5G54730) UniProtKB/Swiss-Prot;Acc:Q9FH32	1.02e-05	4.99083
TraesCS3D02G341100	TraesCS3D02G341100.1	3D			454.508	454.511	454.508	protein_coding	Triticum aestivum	MoT responsive	This study	4.88e-08	7.3114
TraesCS3D02G349100	TraesCS3D02G349100.1	3D			460.445	460.448	460.445	protein_coding	Triticum aestivum	MoT responsive	This study	4.88e-08	7.3114
TraesCS3D02G461200	TraesCS3D02G461200.1	3D			565.82	565.821	565.82	protein_coding	Triticum aestivum	Cytokinin-N-glucosyltransferase 1	UniProtKB/TrEMBL;Acc:A0A1D5WH08	5.66e-05	4.2469
TraesCS3D02G467600	TraesCS3D02G467600.1	3D			570.379	570.382	570.379	protein_coding	Triticum aestivum	Xylanase inhibitor TAXI-IV	UniProtKB/TrEMBL;Acc:Q5TMB2	0.000144	3.84243
TraesCS3D02G483000	TraesCS3D02G483000.1	3D			580.585	580.588	580.585	protein_coding	Triticum aestivum	MoT responsive	This study	0.000232	3.63359
TraesCS3D02G486100	TraesCS3D02G486100.1	3D			582.157	582.158	582.157	protein_coding	Triticum aestivum	MoT responsive	This study	0.000232	3.63359
TraesCS3D02G514300	TraesCS3D02G514300.1	3D			598.048	598.049	598.048	protein_coding	Triticum aestivum	MoT responsive	This study	0.0004	3.39754
TraesCS3D02G514400	TraesCS3D02G514400.1	3D			598.061	598.062	598.061	protein_coding	Triticum aestivum	MoT responsive	This study	0.00136152	2.86598
TraesCS4A02G026200	TraesCS4A02G026200.1	4A			18.0182	18.0203	18.0182	protein_coding	Triticum aestivum	MoT responsive	This study	1.1e-50	49.96
TraesCS4A02G035400	TraesCS4A02G035400.2	4A			27.5891	27.5904	27.5891	protein_coding	Triticum aestivum	Dehydration responsive element binding protein	UniProtKB/TrEMBL;Acc:A0MAU3	2.33e-17	16.6322
TraesCS4A02G061700	TraesCS4A02G061700.1	4A			58.5518	58.5582	58.5518	protein_coding	Triticum aestivum	MoT responsive	This study	1.5e-06	5.82293
TraesCS4A02G066200	TraesCS4A02G066200.1	4A			63.5386	63.5448	63.5386	protein_coding	Triticum aestivum	MoT responsive	This study	0.000424	3.37299
TraesCS4A02G115400	TraesCS4A02G115400.1	4A			140.307	140.308	140.307	protein_coding	Triticum aestivum	MoT responsive	This study	3.85e-05	4.41416
TraesCS4A02G130300	TraesCS4A02G130300.1	4A			171.203	171.22	171.203	protein_coding	Triticum aestivum	Phospholipid-transporting ATPase	UniProtKB/TrEMBL;Acc:W5E041	2.08e-41	40.6811
TraesCS4A02G214300	TraesCS4A02G214300.1	4A			512.538	512.539	512.538	protein_coding	Triticum aestivum	MoT responsive	This study	5.46e-09	8.2625
TraesCS4A02G365700	TraesCS4A02G365700.1	4A			639.055	639.056	639.055	protein_coding	Triticum aestivum	MoT responsive	This study	1.46e-06	5.83506
TraesCS4A02G439000	TraesCS4A02G439000.1	4A			708.606	708.615	708.606	protein_coding	Triticum aestivum	MoT responsive	This study	0.000136	3.86785
TraesCS4A02G498000	TraesCS4A02G498000.1	4A			743.68	743.681	743.68	protein_coding	Triticum aestivum	Thaumatin-like protein	UniProtKB/TrEMBL;Acc:Q41584	4.06e-05	4.39094
TraesCS4B02G049100	TraesCS4B02G049100.1	4B			37.316	37.3206	37.316	protein_coding	Triticum aestivum	MoT responsive	This study	4.95e-05	4.30505
TraesCS4B02G059200	TraesCS4B02G059200.1	4B			50.4035	50.4041	50.4035	protein_coding	Triticum aestivum	MoT responsive	This study	0.000608	3.21591
TraesCS4B02G070500	TraesCS4B02G070500.4	4B			64.697	64.6991	64.697	protein_coding	Triticum aestivum	Type IV inositol polyphosphate 5-phosphatase 11	(AT1G47510) UniProtKB/Swiss-Prot;Acc:Q5EAF2	0.000529	3.27685
TraesCS4B02G101700	TraesCS4B02G101700.1	4B			107.457	107.459	107.457	protein_coding	Triticum aestivum	MoT responsive	This study	7.21e-15	14.142
TraesCS4B02G178500	TraesCS4B02G178500.1	4B			391.158	391.159	391.158	protein_coding	Triticum aestivum	MoT responsive	This study	0.00021	3.67792
TraesCS4B02G210100	TraesCS4B02G210100.1	4B			448.802	448.804	448.802	protein_coding	Triticum aestivum	Serine/threonine protein phosphatase 2C 30	UniProtKB/TrEMBL;Acc:A0A142DDU5	1.02e-05	4.99083
TraesCS4B02G247300	TraesCS4B02G247300.1	4B			512.162	512.166	512.162	protein_coding	Triticum aestivum	Purple acid phosphatase	UniProtKB/TrEMBL;Acc:A0A1D5XH12	0.00169043	2.772
TraesCS4B02G254700	TraesCS4B02G254700.1	4B			519.823	519.825	519.823	protein_coding	Triticum aestivum	MoT responsive	This study	0.00038	3.42029
TraesCS4B02G268100	TraesCS4B02G268100.1	4B			541.91	541.912	541.91	protein_coding	Triticum aestivum	MoT responsive	This study	5.89e-09	8.22995
TraesCS4B02G271800	TraesCS4B02G271800.1	4B			548.121	548.121	548.121	protein_coding	Triticum aestivum	MoT responsive	This study	5.89e-09	8.22995
TraesCS4B02G304800	TraesCS4B02G304800.1	4B			593.136	593.136	593.136	protein_coding	Triticum aestivum	MoT responsive	This study	0.0004	3.39754
TraesCS4B02G304900	TraesCS4B02G304900.1	4B			593.197	593.198	593.197	protein_coding	Triticum aestivum	MoT responsive	This study	0.0004	3.39754
TraesCS4B02G377500	TraesCS4B02G377500.1	4B			660.336	660.337	660.336	protein_coding	Triticum aestivum	MoT responsive	This study	1.46e-06	5.83506
TraesCS4B02G378100	TraesCS4B02G378100.1	4B			660.41	660.411	660.41	protein_coding	Triticum aestivum	MoT responsive	This study	1.46e-06	5.83506
TraesCS4B02G378300	TraesCS4B02G378300.2	4B			660.434	660.436	660.434	protein_coding	Triticum aestivum	MoT responsive	This study	1.46e-06	5.83506
TraesCS4D02G015000	TraesCS4D02G015000.1	4D			6.68232	6.6826	6.68232	protein_coding	Triticum aestivum	MoT responsive	This study	0.00247532	2.60637
TraesCS4D02G052400	TraesCS4D02G052400.1	4D			28.4813	28.4852	28.4813	protein_coding	Triticum aestivum	MoT responsive	This study	1.43e-05	4.84539
TraesCS4D02G069300	TraesCS4D02G069300.2	4D			44.7457	44.748	44.7457	protein_coding	Triticum aestivum	Type IV inositol polyphosphate 5-phosphatase 11	(AT1G47510) UniProtKB/Swiss-Prot;Acc:Q5EAF2	8.27e-14	13.0824
TraesCS4D02G098300	TraesCS4D02G098300.1	4D			75.0515	75.0529	75.0515	protein_coding	Triticum aestivum	MoT responsive	This study	2.61e-06	5.58377
TraesCS4D02G176300	TraesCS4D02G176300.2	4D			305.982	305.986	305.982	protein_coding	Triticum aestivum	Phospholipid-transporting ATPase	UniProtKB/TrEMBL;Acc:A0A341UUF8	1.39e-21	20.8583
TraesCS4D02G190100	TraesCS4D02G190100.1	4D			333.011	333.012	333.011	protein_coding	Triticum aestivum	MoT responsive	This study	0.000527	3.27827
TraesCS4D02G219400	TraesCS4D02G219400.3	4D			374.831	374.834	374.831	protein_coding	Triticum aestivum	MoT responsive	This study	3.79e-10	9.42085
TraesCS4D02G227300	TraesCS4D02G227300.1	4D			386.549	386.551	386.549	protein_coding	Triticum aestivum	Glycosyltransferase	UniProtKB/TrEMBL;Acc:W5EKM0	8.7e-17	16.0603
TraesCS4D02G229500	TraesCS4D02G229500.1	4D			389.452	389.453	389.452	protein_coding	Triticum aestivum	MoT responsive	This study	0.00021	3.67792
TraesCS4D02G238600	TraesCS4D02G238600.1	4D			400.786	400.787	400.786	protein_coding	Triticum aestivum	Hemoglobin 1	UniProtKB/TrEMBL;Acc:M5AJV9	2.48e-05	4.60617
TraesCS4D02G243100	TraesCS4D02G243100.1	4D			405.771	405.776	405.771	protein_coding	Triticum aestivum	4D hexose transporter	UniProtKB/TrEMBL;Acc:W5ELX6	3.89e-86	85.4099
TraesCS4D02G265100	TraesCS4D02G265100.1	4D			435.231	435.232	435.231	protein_coding	Triticum aestivum	MoT responsive	This study	6.32e-18	17.1996
TraesCS4D02G267500	TraesCS4D02G267500.1	4D			438.153	438.154	438.153	protein_coding	Triticum aestivum	MoT responsive	This study	1.7e-05	4.77027
TraesCS4D02G339200	TraesCS4D02G339200.1	4D			497.128	497.133	497.128	protein_coding	Triticum aestivum	MoT responsive	This study	7.58e-40	39.1204
TraesCS5A02G017900	TraesCS5A02G017900.1	5A			14.1933	14.1943	14.1933	protein_coding	Triticum aestivum	Thaumatin-like protein	UniProtKB/TrEMBL;Acc:Q8S4P7	0.00117286	2.93075
TraesCS5A02G025400	TraesCS5A02G025400.1	5A			19.9761	19.98	19.9761	protein_coding	Triticum aestivum	MoT responsive	This study	1.81e-49	48.7413
TraesCS5A02G070600	TraesCS5A02G070600.1	5A			79.1525	79.1533	79.1525	protein_coding	Triticum aestivum	Q-type C2H2 zinc finger protein	UniProtKB/TrEMBL;Acc:B0ZYY8	3.63e-11	10.4396
TraesCS5A02G082200	TraesCS5A02G082200.1	5A			106.357	106.362	106.357	protein_coding	Triticum aestivum	MoT responsive	This study	0.00137747	2.86092
TraesCS5A02G154900	TraesCS5A02G154900.1	5A			332.288	332.29	332.288	protein_coding	Triticum aestivum	MoT responsive	This study	1.56e-14	13.806
TraesCS5A02G198800	TraesCS5A02G198800.1	5A			403.701	403.703	403.701	protein_coding	Triticum aestivum	RING-type E3 ubiquitin transferase	UniProtKB/TrEMBL;Acc:A0A341UX61	1.03e-39	38.988
TraesCS5A02G236700	TraesCS5A02G236700.1	5A			452.123	452.125	452.123	protein_coding	Triticum aestivum	MoT responsive	This study	4.88e-08	7.3114
TraesCS5A02G261400	TraesCS5A02G261400.1	5A			475.295	475.297	475.295	protein_coding	Triticum aestivum	MoT responsive	This study	7.55e-13	12.1223
TraesCS5A02G263100	TraesCS5A02G263100.1	5A			476.073	476.075	476.073	protein_coding	Triticum aestivum	MoT responsive	This study	2.62e-05	4.58242
TraesCS5A02G280700	TraesCS5A02G280700.1	5A			489.843	489.845	489.843	protein_coding	Triticum aestivum	MoT responsive	This study	3.92e-26	25.4071
TraesCS5A02G281700	TraesCS5A02G281700.1	5A			491.094	491.094	491.094	protein_coding	Triticum aestivum	MoT responsive	This study	5.39e-05	4.26872
TraesCS5A02G397900	TraesCS5A02G397900.1	5A			592.122	592.125	592.122	protein_coding	Triticum aestivum	MoT responsive	This study	0.0004	3.39754
TraesCS5A02G439700	TraesCS5A02G439700.1	5A			621.023	621.024	621.023	protein_coding	Triticum aestivum	Pathogenesis-related protein 1-9	UniProtKB/TrEMBL;Acc:A0A0A7ACH5	3.84e-09	8.41602
TraesCS5A02G439800	TraesCS5A02G439800.1	5A			621.177	621.178	621.177	protein_coding	Triticum aestivum	Pathogenesis-related protein 1-19	UniProtKB/TrEMBL;Acc:F8S6U9	3.84e-09	8.41602
TraesCS5A02G494800	TraesCS5A02G494800.1	5A			663.216	663.219	663.216	protein_coding	Triticum aestivum	MLO-like protein	Caixia Gao	1.53e-134	133.816
TraesCS5B02G015500	TraesCS5B02G015500.1	5B			15.005	15.0059	15.005	protein_coding	Triticum aestivum	MoT responsive	This study	6.43e-83	82.1918
TraesCS5B02G029400	TraesCS5B02G029400.1	5B			29.3376	29.3393	29.3376	protein_coding	Triticum aestivum	MoT responsive	This study	4.61e-05	4.33592
TraesCS5B02G056800	TraesCS5B02G056800.1	5B			63.264	63.2656	63.264	protein_coding	Triticum aestivum	MoT responsive	This study	0.00164842	2.78293
TraesCS5B02G076400	TraesCS5B02G076400.1	5B			91.5326	91.5337	91.5326	protein_coding	Triticum aestivum	MoT responsive	This study	1.68e-28	27.7757
TraesCS5B02G084100	TraesCS5B02G084100.1	5B			106.79	106.795	106.79	protein_coding	Triticum aestivum	MoT responsive	This study	1.84e-10	9.73575
TraesCS5B02G153100	TraesCS5B02G153100.1	5B			282.273	282.275	282.273	protein_coding	Triticum aestivum	MoT responsive	This study	2.02e-07	6.69446
TraesCS5B02G207900	TraesCS5B02G207900.1	5B			377.387	377.39	377.387	protein_coding	Triticum aestivum	MoT responsive	This study	0.000223	3.65083
TraesCS5B02G217000	TraesCS5B02G217000.1	5B			391.146	391.155	391.146	protein_coding	Triticum aestivum	Glutamate receptor	UniProtKB/TrEMBL;Acc:A0A1D5Z2F3	1.51e-19	18.8218
TraesCS5B02G236300	TraesCS5B02G236300.1	5B			417.338	417.343	417.338	protein_coding	Triticum aestivum	MoT responsive	This study	1.69e-10	9.7722
TraesCS5B02G261500	TraesCS5B02G261500.1	5B			446.008	446.01	446.008	protein_coding	Triticum aestivum	MoT responsive	This study	4.35e-06	5.36107
TraesCS5B02G280900	TraesCS5B02G280900.1	5B			466.526	466.526	466.526	protein_coding	Triticum aestivum	MoT responsive	This study	1.03e-05	4.9881
TraesCS5B02G394200	TraesCS5B02G394200.1	5B			572.14	572.144	572.14	protein_coding	Triticum aestivum	MoT responsive	This study	2.87e-06	5.54224
TraesCS5B02G403000	TraesCS5B02G403000.1	5B			579.807	579.81	579.807	protein_coding	Triticum aestivum	MoT responsive	This study	0.000261	3.58393
TraesCS5B02G403100	TraesCS5B02G403100.1	5B			580.073	580.075	580.073	protein_coding	Triticum aestivum	MoT responsive	This study	8.86e-28	27.0528
TraesCS5B02G442600	TraesCS5B02G442600.1	5B			615.737	615.737	615.737	protein_coding	Triticum aestivum	MoT responsive	This study	0.00136152	2.86598
TraesCS5B02G442900	TraesCS5B02G442900.1	5B			616.026	616.027	616.026	protein_coding	Triticum aestivum	Pathogenesis-related protein 1-6	UniProtKB/TrEMBL;Acc:A0A0A7ABV0	3.32e-10	9.47867
TraesCS5B02G443700	TraesCS5B02G443700.1	5B			616.322	616.323	616.322	protein_coding	Triticum aestivum	Pathogenesis-related protein 1-7	UniProtKB/TrEMBL;Acc:F8S6T7	3.32e-10	9.47867
TraesCS5B02G507500	TraesCS5B02G507500.1	5B			672.865	672.866	672.865	protein_coding	Triticum aestivum	MoT responsive	This study	1.46e-06	5.83506
TraesCS5B02G565600	TraesCS5B02G565600.1	5B			710.477	710.484	710.477	protein_coding	Triticum aestivum	MoT responsive	This study	1.26e-06	5.90116
TraesCS5D02G031800	TraesCS5D02G031800.1	5D			29.163	29.1669	29.163	protein_coding	Triticum aestivum	MoT responsive	This study	8.62e-07	6.06438
TraesCS5D02G038800	TraesCS5D02G038800.1	5D			38.7237	38.7262	38.7237	protein_coding	Triticum aestivum	MoT responsive	This study	4.87e-07	6.3126
TraesCS5D02G061400	TraesCS5D02G061400.1	5D			58.1233	58.1258	58.1233	protein_coding	Triticum aestivum	MoT responsive	This study	1.42e-31	30.8463
TraesCS5D02G082700	TraesCS5D02G082700.1	5D			84.6798	84.6812	84.6798	protein_coding	Triticum aestivum	MoT responsive	This study	2.61e-06	5.58377
TraesCS5D02G090400	TraesCS5D02G090400.1	5D			97.3715	97.3761	97.3715	protein_coding	Triticum aestivum	MoT responsive	This study	3.94e-111	110.404
TraesCS5D02G168400	TraesCS5D02G168400.1	5D			264.017	264.019	264.017	protein_coding	Triticum aestivum	MoT responsive	This study	2.02e-07	6.69446
TraesCS5D02G199100	TraesCS5D02G199100.1	5D			302.004	302.005	302.004	protein_coding	Triticum aestivum	MoT responsive	This study	2.02e-07	6.69446
TraesCS5D02G204700	TraesCS5D02G204700.1	5D			310.034	310.037	310.034	protein_coding	Triticum aestivum	RING-type E3 ubiquitin transferase	UniProtKB/TrEMBL;Acc:A0A1D5ZRL9	1.39e-21	20.8583
TraesCS5D02G243700	TraesCS5D02G243700.1	5D			351.802	351.804	351.802	protein_coding	Triticum aestivum	MoT responsive	This study	0.00115412	2.93775
TraesCS5D02G268800	TraesCS5D02G268800.1	5D			371.862	371.864	371.862	protein_coding	Triticum aestivum	MoT responsive	This study	0.000857	3.06691
TraesCS5D02G288900	TraesCS5D02G288900.1	5D			387.961	387.961	387.961	protein_coding	Triticum aestivum	MoT responsive	This study	0.000223	3.65083
TraesCS5D02G342600	TraesCS5D02G342600.1	5D			430.58	430.583	430.58	protein_coding	Triticum aestivum	MoT responsive	This study	0.000819	3.08658
TraesCS5D02G373700	TraesCS5D02G373700.1	5D			447.141	447.143	447.141	protein_coding	Triticum aestivum	MoT responsive	This study	1.58e-14	13.8019
TraesCS5D02G399000	TraesCS5D02G399000.1	5D			464.914	464.919	464.914	protein_coding	Triticum aestivum	MoT responsive	This study	1.03e-05	4.9881
TraesCS5D02G407500	TraesCS5D02G407500.1	5D			472.627	472.629	472.627	protein_coding	Triticum aestivum	MoT responsive	This study	4.75e-05	4.32365
TraesCS5D02G410500	TraesCS5D02G410500.1	5D			473.848	473.85	473.848	protein_coding	Triticum aestivum	Peroxidase	UniProtKB/TrEMBL;Acc:A0A1D5ZXS5	1.77e-15	14.7528
TraesCS5D02G446900	TraesCS5D02G446900.1	5D			496.979	496.98	496.979	protein_coding	Triticum aestivum	Pathogenesis-related protein 1-16	UniProtKB/TrEMBL;Acc:W5FY21	5.41e-55	54.2666
TraesCS5D02G452500	TraesCS5D02G452500.1	5D			500.44	500.449	500.44	protein_coding	Triticum aestivum	MoT responsive	This study	0.000344	3.46323
TraesCS5D02G488400	TraesCS5D02G488400.1	5D			523.313	523.315	523.313	protein_coding	Triticum aestivum	MoT responsive	This study	1.13e-06	5.9477
TraesCS5D02G499000	TraesCS5D02G499000.1	5D			528.714	528.723	528.714	protein_coding	Triticum aestivum	DNA-directed RNA polymerase subunit	UniProtKB/TrEMBL;Acc:A0A341W7C3	3.27e-08	7.48556
TraesCS5D02G507300	TraesCS5D02G507300.1	5D			532.65	532.654	532.65	protein_coding	Triticum aestivum	MoT responsive	This study	1.5e-44	43.8251
TraesCS6A02G171800	TraesCS6A02G171800.1	6A			182.473	182.489	182.473	protein_coding	Triticum aestivum	MoT responsive	This study	3.99e-06	5.39851
TraesCS6A02G181000	TraesCS6A02G181000.1	6A			205.115	205.116	205.115	protein_coding	Triticum aestivum	MoT responsive	This study	0.000717	3.14425
TraesCS6A02G216100	TraesCS6A02G216100.1	6A			398.167	398.168	398.167	protein_coding	Triticum aestivum	Similar to Chitinase (EC 3.2.1.14) A	Oryza sativa (Os02g0605900)	0.000179	3.7473
TraesCS6A02G265500	TraesCS6A02G265500.1	6A			490.474	490.482	490.474	protein_coding	Triticum aestivum	MoT responsive	This study	5.48e-08	7.26155
TraesCS6A02G292900	TraesCS6A02G292900.1	6A			524.37	524.371	524.37	protein_coding	Triticum aestivum	MoT responsive	This study	4.46e-21	20.3506
TraesCS6A02G299200	TraesCS6A02G299200.1	6A			532.418	532.423	532.418	protein_coding	Triticum aestivum	PYD1	(AT3G17810) UniProtKB/TrEMBL;Acc:A0A178VD08	3.27e-08	7.48556
TraesCS6A02G351300	TraesCS6A02G351300.1	6A			583.269	583.273	583.269	protein_coding	Triticum aestivum	Probable alpha,alpha-trehalose-phosphate synthase [UDP-forming 11	(AT2G18700) UniProtKB/Swiss-Prot;Acc:Q9ZV48	5.41e-06	5.26717
TraesCS6A02G382300	TraesCS6A02G382300.1	6A			601.397	601.398	601.397	protein_coding	Triticum aestivum	RING-type E3 ubiquitin transferase	UniProtKB/TrEMBL;Acc:A0A1D6A6N8	3.32e-10	9.47867
TraesCS6B02G085400	TraesCS6B02G085400.1	6B			62.1461	62.1464	62.1461	protein_coding	Triticum aestivum	MoT responsive	This study	0.00164842	2.78293
TraesCS6B02G095100	TraesCS6B02G095100.1	6B			71.3017	71.3022	71.3017	protein_coding	Triticum aestivum	MoT responsive	This study	2.61e-06	5.58377
TraesCS6B02G198900	TraesCS6B02G198900.1	6B			238.155	238.157	238.155	protein_coding	Triticum aestivum	MoT responsive	This study	2.6e-06	5.58548
TraesCS6B02G199700	TraesCS6B02G199700.1	6B			239.356	239.366	239.356	protein_coding	Triticum aestivum	MoT responsive	This study	2.02e-07	6.69446
TraesCS6B02G298500	TraesCS6B02G298500.1	6B			536.003	536.006	536.003	protein_coding	Triticum aestivum	ABA 8'-hydroxylase	UniProtKB/TrEMBL;Acc:B8QBY2	3.59e-15	14.4449
TraesCS6B02G339100	TraesCS6B02G339100.1	6B			597.556	597.559	597.556	protein_coding	Triticum aestivum	MoT responsive	This study	0.0004	3.39754
TraesCS6B02G351600	TraesCS6B02G351600.1	6B			617.038	617.04	617.038	protein_coding	Triticum aestivum	MoT responsive	This study	0.00136152	2.86598
TraesCS6B02G384500	TraesCS6B02G384500.1	6B			659.233	659.237	659.233	protein_coding	Triticum aestivum	Probable alpha,alpha-trehalose-phosphate synthase [UDP-forming 11	(AT2G18700) UniProtKB/Swiss-Prot;Acc:Q9ZV48	3.84e-09	8.41602
TraesCS6B02G420600	TraesCS6B02G420600.1	6B			691.864	691.865	691.864	protein_coding	Triticum aestivum	RING-type E3 ubiquitin transferase	UniProtKB/TrEMBL;Acc:A0A1D6ANT8	1.53e-134	133.816
TraesCS6B02G421400	TraesCS6B02G421400.1	6B			692.194	692.195	692.194	protein_coding	Triticum aestivum	RING-type E3 ubiquitin transferase	UniProtKB/TrEMBL;Acc:A0A1D6ASQ2	1.53e-134	133.816
TraesCS6B02G473800	TraesCS6B02G473800.1	6B			720.805	720.806	720.805	protein_coding	Triticum aestivum	MoT responsive	This study	0.00294823	2.53044
TraesCS6D02G061000	TraesCS6D02G061000.1	6D			28.6346	28.6349	28.6346	protein_coding	Triticum aestivum	MoT responsive	This study	1.09e-07	6.9639
TraesCS6D02G160400	TraesCS6D02G160400.1	6D			138.895	138.897	138.895	protein_coding	Triticum aestivum	MoT responsive	This study	6.88e-28	27.1626
TraesCS6D02G280700	TraesCS6D02G280700.1	6D			388.151	388.153	388.151	protein_coding	Triticum aestivum	MoT responsive	This study	0.000223	3.65083
TraesCS6D02G311400	TraesCS6D02G311400.1	6D			420.893	420.896	420.893	protein_coding	Triticum aestivum	MoT responsive	This study	9.88e-26	25.0055
TraesCS6D02G361500	TraesCS6D02G361500.1	6D			452.497	452.499	452.497	protein_coding	Triticum aestivum	Laccase	UniProtKB/TrEMBL;Acc:A0A341Y0F4	1.02e-05	4.99083
TraesCS6D02G367100	TraesCS6D02G367100.1	6D			455.085	455.086	455.085	protein_coding	Triticum aestivum	RING-type E3 ubiquitin transferase	UniProtKB/TrEMBL;Acc:W5H0T6	2.03e-13	12.6932
TraesCS7A02G073000	TraesCS7A02G073000.1	7A			38.6892	38.6895	38.6892	protein_coding	Triticum aestivum	MoT responsive	This study	4.95e-05	4.30505
TraesCS7A02G073100	TraesCS7A02G073100.1	7A			38.7177	38.7179	38.7177	protein_coding	Triticum aestivum	MoT responsive	This study	4.87e-07	6.3126
TraesCS7A02G195800	TraesCS7A02G195800.1	7A			155.645	155.647	155.645	protein_coding	Triticum aestivum	MoT responsive	This study	2.76e-07	6.55887
TraesCS7A02G198300	TraesCS7A02G198300.1	7A			159.557	159.559	159.557	protein_coding	Triticum aestivum	Hexosyltransferase	UniProtKB/TrEMBL;Acc:A0A341Y8V3	1.28e-43	42.8916
TraesCS7A02G381300	TraesCS7A02G381300.1	7A			556.171	556.176	556.171	protein_coding	Triticum aestivum	MoT responsive	This study	3.05e-10	9.51507
TraesCS7B02G024200	TraesCS7B02G024200.1	7B			23.317	23.3179	23.317	protein_coding	Triticum aestivum	MoT responsive	This study	1.28e-09	8.89179
TraesCS7B02G106300	TraesCS7B02G106300.1	7B			123.304	123.304	123.304	protein_coding	Triticum aestivum	MoT responsive	This study	6.88e-28	27.1626
TraesCS7B02G145200	TraesCS7B02G145200.1	7B			188.394	188.399	188.394	protein_coding	Triticum aestivum	MoT responsive	This study	9.74e-68	67.0112
TraesCS7B02G253700	TraesCS7B02G253700.1	7B			467.972	467.976	467.972	protein_coding	Triticum aestivum	MoT responsive	This study	5.21e-08	7.28324
TraesCS7B02G356400	TraesCS7B02G356400.1	7B			616.836	616.839	616.836	protein_coding	Triticum aestivum	Serine/threonine-protein kinase	UniProtKB/TrEMBL;Acc:A0A1D6C7H9	0.00074	3.13105
TraesCS7B02G417700	TraesCS7B02G417700.1	7B			685.478	685.479	685.478	protein_coding	Triticum aestivum	MoT responsive	This study	1.46e-06	5.83506
TraesCS7D02G071200	TraesCS7D02G071200.1	7D			41.7742	41.7774	41.7742	protein_coding	Triticum aestivum	MoT responsive	This study	2.89e-27	26.5388
TraesCS7D02G116900	TraesCS7D02G116900.1	7D			72.1284	72.1292	72.1284	protein_coding	Triticum aestivum	Histone H3	UniProtKB/TrEMBL;Acc:A0A077RTJ8	7.84e-11	10.1055
TraesCS7D02G157300	TraesCS7D02G157300.1	7D			105.21	105.211	105.21	protein_coding	Triticum aestivum	MoT responsive	This study	9.73e-05	4.01209
TraesCS7D02G201600	TraesCS7D02G201600.1	7D			160.629	160.631	160.629	protein_coding	Triticum aestivum	RING-type E3 ubiquitin transferase	UniProtKB/TrEMBL;Acc:A0A341Z7F5	1.53e-08	7.81585
TraesCS7D02G327600	TraesCS7D02G327600.1	7D			418.947	418.949	418.947	protein_coding	Triticum aestivum	MoT responsive	This study	0.000222	3.65322
TraesCS7D02G350500	TraesCS7D02G350500.1	7D			451.186	451.188	451.186	protein_coding	Triticum aestivum	3-ketoacyl-CoA synthase	UniProtKB/TrEMBL;Acc:A0A1D6SEW1	1.02e-05	4.99083
TraesCS7D02G357400	TraesCS7D02G357400.1	7D			460.793	460.794	460.793	protein_coding	Triticum aestivum	MoT responsive	This study	1.03e-05	4.9881
TraesCS7D02G451800	TraesCS7D02G451800.1	7D			571.704	571.711	571.704	protein_coding	Triticum aestivum	MoT responsive	This study	8.96e-10	9.04793
TraesCS7D02G457400	TraesCS7D02G457400.1	7D			575.741	575.744	575.741	protein_coding	Triticum aestivum	MoT responsive	This study	3.69e-07	6.43249
TraesCS7D02G460500	TraesCS7D02G460500.1	7D			577.201	577.202	577.201	protein_coding	Triticum aestivum	MoT responsive	This study	8.61e-14	13.0651
TraesCS7D02G479700	TraesCS7D02G479700.1	7D			590.732	590.733	590.732	protein_coding	Triticum aestivum	MoT responsive	This study	9.09e-08	7.04125
TraesCSU02G025000	TraesCSU02G025000.1	Un			24.9002	24.9021	24.9002	protein_coding	Triticum aestivum	MoT responsive	This study	1.43e-05	4.84539
TraesCSU02G128100	TraesCSU02G128100.1	Un			110.243	110.243	110.243	protein_coding	Triticum aestivum	MoT responsive	This study	1.2e-23	22.9207
TraesCSU02G128400	TraesCSU02G128400.1	Un			110.27	110.271	110.27	protein_coding	Triticum aestivum	MoT responsive	This study	6.22e-08	7.20618
TraesCSU02G145600	TraesCSU02G145600.1	Un			156.735	156.736	156.735	protein_coding	Triticum aestivum	MoT responsive	This study	1.8e-10	9.74416
TraesCSU02G145700	TraesCSU02G145700.1	Un			156.743	156.744	156.743	protein_coding	Triticum aestivum	MoT responsive	This study	5.29e-05	4.27663
TraesCSU02G146600	TraesCSU02G146600.1	Un			162.316	162.316	162.316	protein_coding	Triticum aestivum	MoT responsive	This study	4.5e-12	11.3464
TraesCSU02G182300	TraesCSU02G182300.1	Un			273.47	273.471	273.47	protein_coding	Triticum aestivum	Histone H3.2	UniProtKB/Swiss-Prot;Acc:P68428	1.39e-21	20.8583
TraesCSU02G253900	TraesCSU02G253900.1	Un			391.043	391.044	391.043	protein_coding	Triticum aestivum	MoT responsive	This study	0.00021	3.67792

## Sheet: common_genes_exp
gene_ids	name	value
TraesCS1A02G005400.1	F2-1	3.55809
TraesCS1A02G005400.1	F5-1	6.66242
TraesCS1A02G005400.1	F7-1	9.05777
TraesCS1A02G005400.1	F12-1	10.654
TraesCS1A02G043900.1	F2-1	4.4097
TraesCS1A02G043900.1	F5-1	3.89162
TraesCS1A02G043900.1	F7-1	11.3723
TraesCS1A02G043900.1	F12-1	11.0016
TraesCS1A02G048700.1	F2-1	1.69747
TraesCS1A02G048700.1	F5-1	1.97578
TraesCS1A02G048700.1	F7-1	3.24679
TraesCS1A02G048700.1	F12-1	2.83031
TraesCS1A02G078200.1	F2-1	7.85373
TraesCS1A02G078200.1	F5-1	4.27011
TraesCS1A02G078200.1	F7-1	9.11256
TraesCS1A02G078200.1	F12-1	7.40995
TraesCS1A02G082500.2	F2-1	1.34505
TraesCS1A02G082500.2	F5-1	1.74809
TraesCS1A02G082500.2	F7-1	4.76942
TraesCS1A02G082500.2	F12-1	2.72334
TraesCS1A02G110000.1	F2-1	2.02167
TraesCS1A02G110000.1	F5-1	2.38256
TraesCS1A02G110000.1	F7-1	5.06965
TraesCS1A02G110000.1	F12-1	2.37897
TraesCS1A02G186400.1	F2-1	2.3935
TraesCS1A02G186400.1	F5-1	1.18671
TraesCS1A02G186400.1	F7-1	2.19598
TraesCS1A02G186400.1	F12-1	1.24252
TraesCS1A02G186600.1	F2-1	4.15759
TraesCS1A02G186600.1	F5-1	4.18353
TraesCS1A02G186600.1	F7-1	11.3698
TraesCS1A02G186600.1	F12-1	7.23854
TraesCS1A02G195700.1	F2-1	2.48269
TraesCS1A02G195700.1	F5-1	1.24345
TraesCS1A02G195700.1	F7-1	3.66126
TraesCS1A02G195700.1	F12-1	1.39471
TraesCS1A02G209100.1	F2-1	2.66657
TraesCS1A02G209100.1	F5-1	2.38434
TraesCS1A02G209100.1	F7-1	5.01147
TraesCS1A02G209100.1	F12-1	3.02308
TraesCS1A02G265600.1	F2-1	2.48032
TraesCS1A02G265600.1	F5-1	1.36267
TraesCS1A02G265600.1	F7-1	7.80082
TraesCS1A02G265600.1	F12-1	7.09205
TraesCS1A02G273600.1	F2-1	2.14473
TraesCS1A02G273600.1	F5-1	1.70141
TraesCS1A02G273600.1	F7-1	4.14278
TraesCS1A02G273600.1	F12-1	2.67942
TraesCS1A02G351000.1	F2-1	1.41362
TraesCS1A02G351000.1	F5-1	3.5591
TraesCS1A02G351000.1	F7-1	5.28176
TraesCS1A02G351000.1	F12-1	5.30905
TraesCS1A02G413400.1	F2-1	3.3446
TraesCS1A02G413400.1	F5-1	2.25546
TraesCS1A02G413400.1	F7-1	6.38733
TraesCS1A02G413400.1	F12-1	3.81591
TraesCS1A02G424100.1	F2-1	1.5672
TraesCS1A02G424100.1	F5-1	1.76506
TraesCS1A02G424100.1	F7-1	9.55454
TraesCS1A02G424100.1	F12-1	10.6825
TraesCS1B02G100100.1	F2-1	1.34505
TraesCS1B02G100100.1	F5-1	1.74809
TraesCS1B02G100100.1	F7-1	4.76942
TraesCS1B02G100100.1	F12-1	2.72334
TraesCS1B02G194600.1	F2-1	4.21346
TraesCS1B02G194600.1	F5-1	3.40661
TraesCS1B02G194600.1	F7-1	7.33392
TraesCS1B02G194600.1	F12-1	5.04095
TraesCS1B02G283400.1	F2-1	1.57937
TraesCS1B02G283400.1	F5-1	1.58091
TraesCS1B02G283400.1	F7-1	2.93688
TraesCS1B02G283400.1	F12-1	2.58534
TraesCS1B02G305200.1	F2-1	1.26502
TraesCS1B02G305200.1	F5-1	1.70061
TraesCS1B02G305200.1	F7-1	2.98498
TraesCS1B02G305200.1	F12-1	1.2224
TraesCS1B02G314700.1	F2-1	1.37268
TraesCS1B02G314700.1	F5-1	1.11711
TraesCS1B02G314700.1	F7-1	3.04812
TraesCS1B02G314700.1	F12-1	2.26354
TraesCS1B02G355900.1	F2-1	1.88403
TraesCS1B02G355900.1	F5-1	2.60113
TraesCS1B02G355900.1	F7-1	6.27334
TraesCS1B02G355900.1	F12-1	3.48293
TraesCS1B02G371900.1	F2-1	1.98016
TraesCS1B02G371900.1	F5-1	1.49031
TraesCS1B02G371900.1	F7-1	7.73263
TraesCS1B02G371900.1	F12-1	4.81733
TraesCS1B02G481400.1	F2-1	3.01966
TraesCS1B02G481400.1	F5-1	1.15737
TraesCS1B02G481400.1	F7-1	6.82245
TraesCS1B02G481400.1	F12-1	4.58022
TraesCS1D02G004700.1	F2-1	1.18781
TraesCS1D02G004700.1	F5-1	1.33373
TraesCS1D02G004700.1	F7-1	3.30279
TraesCS1D02G004700.1	F12-1	1.30774
TraesCS1D02G044300.1	F2-1	4.87204
TraesCS1D02G044300.1	F5-1	4.55278
TraesCS1D02G044300.1	F7-1	9.41621
TraesCS1D02G044300.1	F12-1	11.5443
TraesCS1D02G049100.1	F2-1	1.47059
TraesCS1D02G049100.1	F5-1	2.94119
TraesCS1D02G049100.1	F7-1	4.01477
TraesCS1D02G049100.1	F12-1	1.26088
TraesCS1D02G050000.1	F2-1	1.46427
TraesCS1D02G050000.1	F5-1	1.89968
TraesCS1D02G050000.1	F7-1	4.30362
TraesCS1D02G050000.1	F12-1	3.27989
TraesCS1D02G083900.1	F2-1	1.34201
TraesCS1D02G083900.1	F5-1	1.49906
TraesCS1D02G083900.1	F7-1	3.20779
TraesCS1D02G083900.1	F12-1	1.97472
TraesCS1D02G095400.1	F2-1	1.53003
TraesCS1D02G095400.1	F5-1	1.24867
TraesCS1D02G095400.1	F7-1	1.99146
TraesCS1D02G095400.1	F12-1	1.48908
TraesCS1D02G248200.1	F2-1	2.82018
TraesCS1D02G248200.1	F5-1	2.24849
TraesCS1D02G248200.1	F7-1	6.12297
TraesCS1D02G248200.1	F12-1	9.94354
TraesCS2A02G019900.1	F2-1	2.82496
TraesCS2A02G019900.1	F5-1	4.28254
TraesCS2A02G019900.1	F7-1	8.68773
TraesCS2A02G019900.1	F12-1	8.36018
TraesCS2A02G026800.1	F2-1	2.57166
TraesCS2A02G026800.1	F5-1	1.32646
TraesCS2A02G026800.1	F7-1	9.96542
TraesCS2A02G026800.1	F12-1	7.21312
TraesCS2A02G047300.1	F2-1	1.41453
TraesCS2A02G047300.1	F5-1	1.55417
TraesCS2A02G047300.1	F7-1	7.09407
TraesCS2A02G047300.1	F12-1	2.85175
TraesCS2A02G049700.2	F2-1	1.98653
TraesCS2A02G049700.2	F5-1	1.29643
TraesCS2A02G049700.2	F7-1	3.97788
TraesCS2A02G049700.2	F12-1	3.42803
TraesCS2A02G152200.1	F2-1	3.00557
TraesCS2A02G152200.1	F5-1	4.6436
TraesCS2A02G152200.1	F7-1	4.62019
TraesCS2A02G152200.1	F12-1	2.68848
TraesCS2A02G158800.1	F2-1	1.57712
TraesCS2A02G158800.1	F5-1	1.22597
TraesCS2A02G158800.1	F7-1	5.00303
TraesCS2A02G158800.1	F12-1	2.3853
TraesCS2A02G262800.1	F2-1	1.94598
TraesCS2A02G262800.1	F5-1	1.52898
TraesCS2A02G262800.1	F7-1	5.26246
TraesCS2A02G262800.1	F12-1	6.06817
TraesCS2A02G315600.1	F2-1	2.06196
TraesCS2A02G315600.1	F5-1	1.31878
TraesCS2A02G315600.1	F7-1	6.65893
TraesCS2A02G315600.1	F12-1	4.96938
TraesCS2A02G318800.2	F2-1	1.99986
TraesCS2A02G318800.2	F5-1	1.78972
TraesCS2A02G318800.2	F7-1	10.737
TraesCS2A02G318800.2	F12-1	7.6923
TraesCS2A02G386100.2	F2-1	2.83614
TraesCS2A02G386100.2	F5-1	2.42478
TraesCS2A02G386100.2	F7-1	3.29917
TraesCS2A02G386100.2	F12-1	3.51197
TraesCS2A02G438300.1	F2-1	1.00537
TraesCS2A02G438300.1	F5-1	2.56866
TraesCS2A02G438300.1	F7-1	4.77992
TraesCS2A02G438300.1	F12-1	4.82337
TraesCS2A02G474500.1	F2-1	3.37934
TraesCS2A02G474500.1	F5-1	3.54162
TraesCS2A02G474500.1	F7-1	5.01176
TraesCS2A02G474500.1	F12-1	4.65313
TraesCS2A02G488900.1	F2-1	2.09574
TraesCS2A02G488900.1	F5-1	3.55173
TraesCS2A02G488900.1	F7-1	1.84984
TraesCS2A02G488900.1	F12-1	4.02462
TraesCS2A02G507400.2	F2-1	1.47198
TraesCS2A02G507400.2	F5-1	1.61077
TraesCS2A02G507400.2	F7-1	6.99918
TraesCS2A02G507400.2	F12-1	1.4208
TraesCS2A02G577800.1	F2-1	1.27504
TraesCS2A02G577800.1	F5-1	3.69068
TraesCS2A02G577800.1	F7-1	5.28015
TraesCS2A02G577800.1	F12-1	7.28485
TraesCS2A02G577900.1	F2-1	6.11829
TraesCS2A02G577900.1	F5-1	4.46138
TraesCS2A02G577900.1	F7-1	4.52889
TraesCS2A02G577900.1	F12-1	7.07187
TraesCS2A02G578000.1	F2-1	3.41172
TraesCS2A02G578000.1	F5-1	2.86224
TraesCS2A02G578000.1	F7-1	4.1039
TraesCS2A02G578000.1	F12-1	6.38386
TraesCS2B02G029200.1	F2-1	3.30767
TraesCS2B02G029200.1	F5-1	2.49641
TraesCS2B02G029200.1	F7-1	10.7873
TraesCS2B02G029200.1	F12-1	7.48642
TraesCS2B02G077100.1	F2-1	1.37787
TraesCS2B02G077100.1	F5-1	1.01749
TraesCS2B02G077100.1	F7-1	1.56049
TraesCS2B02G077100.1	F12-1	2.33203
TraesCS2B02G177300.1	F2-1	2.42942
TraesCS2B02G177300.1	F5-1	2.90569
TraesCS2B02G177300.1	F7-1	2.63254
TraesCS2B02G177300.1	F12-1	1.05183
TraesCS2B02G184400.1	F2-1	2.15301
TraesCS2B02G184400.1	F5-1	2.00446
TraesCS2B02G184400.1	F7-1	7.09172
TraesCS2B02G184400.1	F12-1	7.71154
TraesCS2B02G236900.1	F2-1	2.18669
TraesCS2B02G236900.1	F5-1	2.48233
TraesCS2B02G236900.1	F7-1	6.71992
TraesCS2B02G236900.1	F12-1	3.00093
TraesCS2B02G279200.1	F2-1	1.28797
TraesCS2B02G279200.1	F5-1	1.3439
TraesCS2B02G279200.1	F7-1	5.01703
TraesCS2B02G279200.1	F12-1	4.73352
TraesCS2B02G293700.1	F2-1	1.56808
TraesCS2B02G293700.1	F5-1	5.01142
TraesCS2B02G293700.1	F7-1	5.34984
TraesCS2B02G293700.1	F12-1	3.31688
TraesCS2B02G337100.1	F2-1	3.25798
TraesCS2B02G337100.1	F5-1	3.13637
TraesCS2B02G337100.1	F7-1	9.87685
TraesCS2B02G337100.1	F12-1	7.00931
TraesCS2B02G395000.1	F2-1	1.59034
TraesCS2B02G395000.1	F5-1	3.07542
TraesCS2B02G395000.1	F7-1	3.72548
TraesCS2B02G395000.1	F12-1	4.58493
TraesCS2B02G401300.1	F2-1	1.40467
TraesCS2B02G401300.1	F5-1	1.9731
TraesCS2B02G401300.1	F7-1	5.04867
TraesCS2B02G401300.1	F12-1	1.02773
TraesCS2B02G403000.1	F2-1	1.72414
TraesCS2B02G403000.1	F5-1	2.20932
TraesCS2B02G403000.1	F7-1	2.39733
TraesCS2B02G403000.1	F12-1	3.36278
TraesCS2B02G498100.1	F2-1	2.06869
TraesCS2B02G498100.1	F5-1	3.15638
TraesCS2B02G498100.1	F7-1	3.23813
TraesCS2B02G498100.1	F12-1	3.19932
TraesCS2B02G533000.1	F2-1	2.48721
TraesCS2B02G533000.1	F5-1	3.48732
TraesCS2B02G533000.1	F7-1	9.48338
TraesCS2B02G533000.1	F12-1	9.27662
TraesCS2B02G536500.1	F2-1	1.81161
TraesCS2B02G536500.1	F5-1	1.32981
TraesCS2B02G536500.1	F7-1	4.04811
TraesCS2B02G536500.1	F12-1	3.40675
TraesCS2B02G574500.1	F2-1	2.14402
TraesCS2B02G574500.1	F5-1	2.21875
TraesCS2B02G574500.1	F7-1	8.04997
TraesCS2B02G574500.1	F12-1	10.1257
TraesCS2B02G591000.1	F2-1	1.00089
TraesCS2B02G591000.1	F5-1	3.42475
TraesCS2B02G591000.1	F7-1	4.3874
TraesCS2B02G591000.1	F12-1	2.32712
TraesCS2B02G603200.1	F2-1	1.07051
TraesCS2B02G603200.1	F5-1	2.82541
TraesCS2B02G603200.1	F7-1	3.45525
TraesCS2B02G603200.1	F12-1	2.4111
TraesCS2D02G021600.1	F2-1	2.16047
TraesCS2D02G021600.1	F5-1	3.88383
TraesCS2D02G021600.1	F7-1	8.80313
TraesCS2D02G021600.1	F12-1	8.23176
TraesCS2D02G044100.1	F2-1	1.6508
TraesCS2D02G044100.1	F5-1	1.29272
TraesCS2D02G044100.1	F7-1	7.40698
TraesCS2D02G044100.1	F12-1	7.1029
TraesCS2D02G151500.1	F2-1	3.47115
TraesCS2D02G151500.1	F5-1	3.02093
TraesCS2D02G151500.1	F7-1	6.33453
TraesCS2D02G151500.1	F12-1	7.43246
TraesCS2D02G157600.1	F2-1	1.57723
TraesCS2D02G157600.1	F5-1	2.38789
TraesCS2D02G157600.1	F7-1	3.55755
TraesCS2D02G157600.1	F12-1	1.08262
TraesCS2D02G194500.1	F2-1	2.16796
TraesCS2D02G194500.1	F5-1	2.51825
TraesCS2D02G194500.1	F7-1	8.58924
TraesCS2D02G194500.1	F12-1	4.69196
TraesCS2D02G214500.1	F2-1	2.27071
TraesCS2D02G214500.1	F5-1	1.01797
TraesCS2D02G214500.1	F7-1	1.70689
TraesCS2D02G214500.1	F12-1	3.13232
TraesCS2D02G261100.1	F2-1	1.27437
TraesCS2D02G261100.1	F5-1	2.2307
TraesCS2D02G261100.1	F7-1	4.38834
TraesCS2D02G261100.1	F12-1	3.93594
TraesCS2D02G361900.1	F2-1	1.84311
TraesCS2D02G361900.1	F5-1	1.17567
TraesCS2D02G361900.1	F7-1	3.91442
TraesCS2D02G361900.1	F12-1	3.20805
TraesCS2D02G409400.1	F2-1	1.57296
TraesCS2D02G409400.1	F5-1	1.08021
TraesCS2D02G409400.1	F7-1	2.08006
TraesCS2D02G409400.1	F12-1	2.07929
TraesCS2D02G428900.1	F2-1	1.44811
TraesCS2D02G428900.1	F5-1	1.06409
TraesCS2D02G428900.1	F7-1	1.99449
TraesCS2D02G428900.1	F12-1	1.63111
TraesCS2D02G431500.1	F2-1	1.28447
TraesCS2D02G431500.1	F5-1	2.50734
TraesCS2D02G431500.1	F7-1	8.15868
TraesCS2D02G431500.1	F12-1	8.76413
TraesCS2D02G442700.1	F2-1	4.17885
TraesCS2D02G442700.1	F5-1	2.03567
TraesCS2D02G442700.1	F7-1	8.26466
TraesCS2D02G442700.1	F12-1	5.55825
TraesCS2D02G545400.1	F2-1	2.45606
TraesCS2D02G545400.1	F5-1	2.71544
TraesCS2D02G545400.1	F7-1	8.28452
TraesCS2D02G545400.1	F12-1	5.57787
TraesCS2D02G561400.1	F2-1	1.30222
TraesCS2D02G561400.1	F5-1	3.77232
TraesCS2D02G561400.1	F7-1	3.90374
TraesCS2D02G561400.1	F12-1	4.02298
TraesCS3A02G046500.1	F2-1	1.83842
TraesCS3A02G046500.1	F5-1	3.93969
TraesCS3A02G046500.1	F7-1	6.28903
TraesCS3A02G046500.1	F12-1	2.98223
TraesCS3A02G078400.1	F2-1	1.11074
TraesCS3A02G078400.1	F5-1	2.07229
TraesCS3A02G078400.1	F7-1	3.51897
TraesCS3A02G078400.1	F12-1	1.23008
TraesCS3A02G138300.1	F2-1	3.43201
TraesCS3A02G138300.1	F5-1	1.83183
TraesCS3A02G138300.1	F7-1	6.50849
TraesCS3A02G138300.1	F12-1	3.52425
TraesCS3A02G138400.1	F2-1	3.87145
TraesCS3A02G138400.1	F5-1	5.38973
TraesCS3A02G138400.1	F7-1	6.3089
TraesCS3A02G138400.1	F12-1	7.81888
TraesCS3A02G258000.1	F2-1	1.34505
TraesCS3A02G258000.1	F5-1	2.34323
TraesCS3A02G258000.1	F7-1	4.60628
TraesCS3A02G258000.1	F12-1	2.99741
TraesCS3A02G272500.1	F2-1	1.24488
TraesCS3A02G272500.1	F5-1	1.09002
TraesCS3A02G272500.1	F7-1	1.93105
TraesCS3A02G272500.1	F12-1	3.45902
TraesCS3A02G297200.1	F2-1	1.10601
TraesCS3A02G297200.1	F5-1	2.04063
TraesCS3A02G297200.1	F7-1	5.59072
TraesCS3A02G297200.1	F12-1	6.67004
TraesCS3A02G301200.1	F2-1	2.93225
TraesCS3A02G301200.1	F5-1	2.66543
TraesCS3A02G301200.1	F7-1	10.2625
TraesCS3A02G301200.1	F12-1	8.29651
TraesCS3A02G326900.1	F2-1	1.32044
TraesCS3A02G326900.1	F5-1	2.07433
TraesCS3A02G326900.1	F7-1	3.1744
TraesCS3A02G326900.1	F12-1	2.44303
TraesCS3A02G347500.1	F2-1	1.60058
TraesCS3A02G347500.1	F5-1	2.1948
TraesCS3A02G347500.1	F7-1	4.1643
TraesCS3A02G347500.1	F12-1	1.06525
TraesCS3A02G488200.1	F2-1	2.31152
TraesCS3A02G488200.1	F5-1	1.2174
TraesCS3A02G488200.1	F7-1	9.04558
TraesCS3A02G488200.1	F12-1	8.25826
TraesCS3A02G495900.1	F2-1	1.95819
TraesCS3A02G495900.1	F5-1	1.45661
TraesCS3A02G495900.1	F7-1	3.55566
TraesCS3A02G495900.1	F12-1	1.2438
TraesCS3B02G093300.1	F2-1	1.93699
TraesCS3B02G093300.1	F5-1	1.75556
TraesCS3B02G093300.1	F7-1	5.39348
TraesCS3B02G093300.1	F12-1	3.72868
TraesCS3B02G132700.1	F2-1	1.75885
TraesCS3B02G132700.1	F5-1	2.64329
TraesCS3B02G132700.1	F7-1	3.42924
TraesCS3B02G132700.1	F12-1	2.26355
TraesCS3B02G144900.1	F2-1	2.73579
TraesCS3B02G144900.1	F5-1	1.92402
TraesCS3B02G144900.1	F7-1	2.92109
TraesCS3B02G144900.1	F12-1	2.00558
TraesCS3B02G155900.1	F2-1	4.56559
TraesCS3B02G155900.1	F5-1	3.1116
TraesCS3B02G155900.1	F7-1	7.27841
TraesCS3B02G155900.1	F12-1	9.712
TraesCS3B02G205100.1	F2-1	1.18665
TraesCS3B02G205100.1	F5-1	3.66016
TraesCS3B02G205100.1	F7-1	2.34097
TraesCS3B02G205100.1	F12-1	2.63857
TraesCS3B02G213600.1	F2-1	2.05958
TraesCS3B02G213600.1	F5-1	6.01574
TraesCS3B02G213600.1	F7-1	5.69539
TraesCS3B02G213600.1	F12-1	6.61943
TraesCS3B02G238500.1	F2-1	1.4872
TraesCS3B02G238500.1	F5-1	1.25271
TraesCS3B02G238500.1	F7-1	3.46699
TraesCS3B02G238500.1	F12-1	1.78292
TraesCS3B02G250900.2	F2-1	2.09495
TraesCS3B02G250900.2	F5-1	2.07154
TraesCS3B02G250900.2	F7-1	2.29643
TraesCS3B02G250900.2	F12-1	2.65418
TraesCS3B02G256500.1	F2-1	2.22569
TraesCS3B02G256500.1	F5-1	3.62426
TraesCS3B02G256500.1	F7-1	4.29253
TraesCS3B02G256500.1	F12-1	4.28235
TraesCS3B02G323500.2	F2-1	8.3932
TraesCS3B02G323500.2	F5-1	1.96287
TraesCS3B02G323500.2	F7-1	7.9628
TraesCS3B02G323500.2	F12-1	9.6575
TraesCS3B02G335300.1	F2-1	2.19952
TraesCS3B02G335300.1	F5-1	3.11894
TraesCS3B02G335300.1	F7-1	10.6647
TraesCS3B02G335300.1	F12-1	9.39396
TraesCS3B02G356300.1	F2-1	2.08494
TraesCS3B02G356300.1	F5-1	3.21687
TraesCS3B02G356300.1	F7-1	3.13354
TraesCS3B02G356300.1	F12-1	1.46297
TraesCS3B02G379200.1	F2-1	1.3692
TraesCS3B02G379200.1	F5-1	1.4326
TraesCS3B02G379200.1	F7-1	4.32699
TraesCS3B02G379200.1	F12-1	1.47093
TraesCS3B02G465200.1	F2-1	2.37699
TraesCS3B02G465200.1	F5-1	2.40531
TraesCS3B02G465200.1	F7-1	8.39221
TraesCS3B02G465200.1	F12-1	6.07387
TraesCS3B02G495700.1	F2-1	1.64599
TraesCS3B02G495700.1	F5-1	1.42349
TraesCS3B02G495700.1	F7-1	4.09521
TraesCS3B02G495700.1	F12-1	5.43546
TraesCS3B02G528500.1	F2-1	1.97059
TraesCS3B02G528500.1	F5-1	1.09171
TraesCS3B02G528500.1	F7-1	3.96868
TraesCS3B02G528500.1	F12-1	3.57407
TraesCS3B02G536100.1	F2-1	1.30931
TraesCS3B02G536100.1	F5-1	1.93146
TraesCS3B02G536100.1	F7-1	6.56973
TraesCS3B02G536100.1	F12-1	10.5752
TraesCS3B02G549200.1	F2-1	3.71785
TraesCS3B02G549200.1	F5-1	1.77
TraesCS3B02G549200.1	F7-1	4.16024
TraesCS3B02G549200.1	F12-1	6.86105
TraesCS3B02G553500.1	F2-1	1.36995
TraesCS3B02G553500.1	F5-1	2.54459
TraesCS3B02G553500.1	F7-1	5.97259
TraesCS3B02G553500.1	F12-1	2.83759
TraesCS3D02G188000.1	F2-1	2.88453
TraesCS3D02G188000.1	F5-1	4.7881
TraesCS3D02G188000.1	F7-1	6.96087
TraesCS3D02G188000.1	F12-1	3.69867
TraesCS3D02G225800.1	F2-1	1.92306
TraesCS3D02G225800.1	F5-1	3.18119
TraesCS3D02G225800.1	F7-1	4.41172
TraesCS3D02G225800.1	F12-1	3.57408
TraesCS3D02G257900.1	F2-1	1.53515
TraesCS3D02G257900.1	F5-1	1.54778
TraesCS3D02G257900.1	F7-1	4.71171
TraesCS3D02G257900.1	F12-1	4.17464
TraesCS3D02G272100.1	F2-1	1.0006
TraesCS3D02G272100.1	F5-1	1.02363
TraesCS3D02G272100.1	F7-1	2.12762
TraesCS3D02G272100.1	F12-1	1.48255
TraesCS3D02G276200.2	F2-1	1.288
TraesCS3D02G276200.2	F5-1	1.66341
TraesCS3D02G276200.2	F7-1	3.14209
TraesCS3D02G276200.2	F12-1	1.93284
TraesCS3D02G300600.1	F2-1	2.53796
TraesCS3D02G300600.1	F5-1	3.50146
TraesCS3D02G300600.1	F7-1	10.3484
TraesCS3D02G300600.1	F12-1	4.49726
TraesCS3D02G318200.2	F2-1	1.03594
TraesCS3D02G318200.2	F5-1	1.21874
TraesCS3D02G318200.2	F7-1	1.83702
TraesCS3D02G318200.2	F12-1	2.57079
TraesCS3D02G341100.1	F2-1	1.39252
TraesCS3D02G341100.1	F5-1	1.7551
TraesCS3D02G341100.1	F7-1	3.77407
TraesCS3D02G341100.1	F12-1	1.21441
TraesCS3D02G349100.1	F2-1	2.56638
TraesCS3D02G349100.1	F5-1	2.05473
TraesCS3D02G349100.1	F7-1	9.30188
TraesCS3D02G349100.1	F12-1	5.22237
TraesCS3D02G461200.1	F2-1	1.2859
TraesCS3D02G461200.1	F5-1	1.64387
TraesCS3D02G461200.1	F7-1	1.49344
TraesCS3D02G461200.1	F12-1	1.15776
TraesCS3D02G467600.1	F2-1	1.61907
TraesCS3D02G467600.1	F5-1	1.68726
TraesCS3D02G467600.1	F7-1	5.20688
TraesCS3D02G467600.1	F12-1	2.00671
TraesCS3D02G483000.1	F2-1	2.37883
TraesCS3D02G483000.1	F5-1	1.24517
TraesCS3D02G483000.1	F7-1	8.9701
TraesCS3D02G483000.1	F12-1	8.22489
TraesCS3D02G486100.1	F2-1	1.22358
TraesCS3D02G486100.1	F5-1	1.18437
TraesCS3D02G486100.1	F7-1	7.24554
TraesCS3D02G486100.1	F12-1	4.01056
TraesCS3D02G514300.1	F2-1	3.86949
TraesCS3D02G514300.1	F5-1	2.32024
TraesCS3D02G514300.1	F7-1	10.5137
TraesCS3D02G514300.1	F12-1	12.4012
TraesCS3D02G514400.1	F2-1	1.61974
TraesCS3D02G514400.1	F5-1	3.17305
TraesCS3D02G514400.1	F7-1	2.9533
TraesCS3D02G514400.1	F12-1	3.74488
TraesCS4A02G026200.1	F2-1	2.1504
TraesCS4A02G026200.1	F5-1	1.63461
TraesCS4A02G026200.1	F7-1	5.23436
TraesCS4A02G026200.1	F12-1	1.8424
TraesCS4A02G035400.2	F2-1	1.20002
TraesCS4A02G035400.2	F5-1	1.18443
TraesCS4A02G035400.2	F7-1	4.55443
TraesCS4A02G035400.2	F12-1	1.87848
TraesCS4A02G061700.1	F2-1	4.60332
TraesCS4A02G061700.1	F5-1	2.57649
TraesCS4A02G061700.1	F7-1	7.05822
TraesCS4A02G061700.1	F12-1	10.3102
TraesCS4A02G066200.1	F2-1	1.18325
TraesCS4A02G066200.1	F5-1	1.82572
TraesCS4A02G066200.1	F7-1	1.90359
TraesCS4A02G066200.1	F12-1	2.28808
TraesCS4A02G115400.1	F2-1	1.78394
TraesCS4A02G115400.1	F5-1	3.17205
TraesCS4A02G115400.1	F7-1	7.15053
TraesCS4A02G115400.1	F12-1	3.81301
TraesCS4A02G130300.1	F2-1	1.45101
TraesCS4A02G130300.1	F5-1	2.02764
TraesCS4A02G130300.1	F7-1	2.16089
TraesCS4A02G130300.1	F12-1	2.19856
TraesCS4A02G214300.1	F2-1	1.73925
TraesCS4A02G214300.1	F5-1	3.12345
TraesCS4A02G214300.1	F7-1	8.38864
TraesCS4A02G214300.1	F12-1	7.27982
TraesCS4A02G365700.1	F2-1	1.83952
TraesCS4A02G365700.1	F5-1	2.45561
TraesCS4A02G365700.1	F7-1	7.42329
TraesCS4A02G365700.1	F12-1	4.93894
TraesCS4A02G439000.1	F2-1	2.01471
TraesCS4A02G439000.1	F5-1	2.054
TraesCS4A02G439000.1	F7-1	2.28763
TraesCS4A02G439000.1	F12-1	3.05281
TraesCS4A02G498000.1	F2-1	2.46986
TraesCS4A02G498000.1	F5-1	1.43262
TraesCS4A02G498000.1	F7-1	5.46463
TraesCS4A02G498000.1	F12-1	2.80877
TraesCS4B02G049100.1	F2-1	2.70469
TraesCS4B02G049100.1	F5-1	1.44615
TraesCS4B02G049100.1	F7-1	4.15978
TraesCS4B02G049100.1	F12-1	2.75017
TraesCS4B02G059200.1	F2-1	1.85711
TraesCS4B02G059200.1	F5-1	1.63309
TraesCS4B02G059200.1	F7-1	3.89718
TraesCS4B02G059200.1	F12-1	1.96213
TraesCS4B02G070500.4	F2-1	2.59159
TraesCS4B02G070500.4	F5-1	1.86106
TraesCS4B02G070500.4	F7-1	3.17309
TraesCS4B02G070500.4	F12-1	3.78559
TraesCS4B02G101700.1	F2-1	2.88985
TraesCS4B02G101700.1	F5-1	4.6509
TraesCS4B02G101700.1	F7-1	10.0429
TraesCS4B02G101700.1	F12-1	7.34233
TraesCS4B02G178500.1	F2-1	1.52265
TraesCS4B02G178500.1	F5-1	2.37796
TraesCS4B02G178500.1	F7-1	3.25198
TraesCS4B02G178500.1	F12-1	2.59775
TraesCS4B02G210100.1	F2-1	1.74017
TraesCS4B02G210100.1	F5-1	1.21039
TraesCS4B02G210100.1	F7-1	3.87793
TraesCS4B02G210100.1	F12-1	2.57625
TraesCS4B02G247300.1	F2-1	1.08388
TraesCS4B02G247300.1	F5-1	1.15557
TraesCS4B02G247300.1	F7-1	2.33243
TraesCS4B02G247300.1	F12-1	2.29723
TraesCS4B02G254700.1	F2-1	1.26705
TraesCS4B02G254700.1	F5-1	1.50458
TraesCS4B02G254700.1	F7-1	4.30763
TraesCS4B02G254700.1	F12-1	2.53123
TraesCS4B02G268100.1	F2-1	1.26788
TraesCS4B02G268100.1	F5-1	1.6857
TraesCS4B02G268100.1	F7-1	4.04881
TraesCS4B02G268100.1	F12-1	1.57092
TraesCS4B02G271800.1	F2-1	1.12875
TraesCS4B02G271800.1	F5-1	1.48587
TraesCS4B02G271800.1	F7-1	4.10528
TraesCS4B02G271800.1	F12-1	1.95528
TraesCS4B02G304800.1	F2-1	1.29065
TraesCS4B02G304800.1	F5-1	3.66041
TraesCS4B02G304800.1	F7-1	4.23609
TraesCS4B02G304800.1	F12-1	3.21965
TraesCS4B02G304900.1	F2-1	1.82115
TraesCS4B02G304900.1	F5-1	3.93219
TraesCS4B02G304900.1	F7-1	4.68299
TraesCS4B02G304900.1	F12-1	3.86833
TraesCS4B02G377500.1	F2-1	4.58906
TraesCS4B02G377500.1	F5-1	2.34494
TraesCS4B02G377500.1	F7-1	9.04196
TraesCS4B02G377500.1	F12-1	8.8571
TraesCS4B02G378100.1	F2-1	4.3285
TraesCS4B02G378100.1	F5-1	2.74431
TraesCS4B02G378100.1	F7-1	8.83982
TraesCS4B02G378100.1	F12-1	8.18348
TraesCS4B02G378300.2	F2-1	3.7053
TraesCS4B02G378300.2	F5-1	2.83957
TraesCS4B02G378300.2	F7-1	9.00301
TraesCS4B02G378300.2	F12-1	8.55733
TraesCS4D02G015000.1	F2-1	1.66326
TraesCS4D02G015000.1	F5-1	1.39356
TraesCS4D02G015000.1	F7-1	5.49384
TraesCS4D02G015000.1	F12-1	3.52536
TraesCS4D02G052400.1	F2-1	1.38436
TraesCS4D02G052400.1	F5-1	1.11985
TraesCS4D02G052400.1	F7-1	2.40415
TraesCS4D02G052400.1	F12-1	2.59331
TraesCS4D02G069300.2	F2-1	1.63613
TraesCS4D02G069300.2	F5-1	1.02662
TraesCS4D02G069300.2	F7-1	1.32375
TraesCS4D02G069300.2	F12-1	2.88218
TraesCS4D02G098300.1	F2-1	2.81276
TraesCS4D02G098300.1	F5-1	4.53584
TraesCS4D02G098300.1	F7-1	9.18971
TraesCS4D02G098300.1	F12-1	9.82107
TraesCS4D02G176300.2	F2-1	1.28156
TraesCS4D02G176300.2	F5-1	1.78365
TraesCS4D02G176300.2	F7-1	2.24316
TraesCS4D02G176300.2	F12-1	2.375
TraesCS4D02G190100.1	F2-1	2.04281
TraesCS4D02G190100.1	F5-1	5.14621
TraesCS4D02G190100.1	F7-1	7.08536
TraesCS4D02G190100.1	F12-1	3.31113
TraesCS4D02G219400.3	F2-1	6.88922
TraesCS4D02G219400.3	F5-1	1.18141
TraesCS4D02G219400.3	F7-1	1.6516
TraesCS4D02G219400.3	F12-1	3.65288
TraesCS4D02G227300.1	F2-1	2.30765
TraesCS4D02G227300.1	F5-1	3.16898
TraesCS4D02G227300.1	F7-1	5.31171
TraesCS4D02G227300.1	F12-1	1.50879
TraesCS4D02G229500.1	F2-1	2.53708
TraesCS4D02G229500.1	F5-1	6.08399
TraesCS4D02G229500.1	F7-1	2.86351
TraesCS4D02G229500.1	F12-1	6.0212
TraesCS4D02G238600.1	F2-1	2.58411
TraesCS4D02G238600.1	F5-1	1.33149
TraesCS4D02G238600.1	F7-1	9.01303
TraesCS4D02G238600.1	F12-1	10.5693
TraesCS4D02G243100.1	F2-1	1.03527
TraesCS4D02G243100.1	F5-1	2.12594
TraesCS4D02G243100.1	F7-1	2.47402
TraesCS4D02G243100.1	F12-1	2.95203
TraesCS4D02G265100.1	F2-1	1.70943
TraesCS4D02G265100.1	F5-1	2.00397
TraesCS4D02G265100.1	F7-1	6.22422
TraesCS4D02G265100.1	F12-1	4.34486
TraesCS4D02G267500.1	F2-1	1.42296
TraesCS4D02G267500.1	F5-1	1.63472
TraesCS4D02G267500.1	F7-1	4.2674
TraesCS4D02G267500.1	F12-1	1.65634
TraesCS4D02G339200.1	F2-1	1.67655
TraesCS4D02G339200.1	F5-1	1.82693
TraesCS4D02G339200.1	F7-1	5.78514
TraesCS4D02G339200.1	F12-1	3.8221
TraesCS5A02G017900.1	F2-1	2.7862
TraesCS5A02G017900.1	F5-1	1.15821
TraesCS5A02G017900.1	F7-1	6.82597
TraesCS5A02G017900.1	F12-1	6.02144
TraesCS5A02G025400.1	F2-1	1.64287
TraesCS5A02G025400.1	F5-1	2.11901
TraesCS5A02G025400.1	F7-1	2.77929
TraesCS5A02G025400.1	F12-1	3.36801
TraesCS5A02G070600.1	F2-1	2.34408
TraesCS5A02G070600.1	F5-1	4.04778
TraesCS5A02G070600.1	F7-1	8.74209
TraesCS5A02G070600.1	F12-1	4.44289
TraesCS5A02G082200.1	F2-1	1.32349
TraesCS5A02G082200.1	F5-1	2.57383
TraesCS5A02G082200.1	F7-1	1.62434
TraesCS5A02G082200.1	F12-1	2.87499
TraesCS5A02G154900.1	F2-1	3.1969
TraesCS5A02G154900.1	F5-1	1.06897
TraesCS5A02G154900.1	F7-1	11.012
TraesCS5A02G154900.1	F12-1	4.47244
TraesCS5A02G198800.1	F2-1	1.99869
TraesCS5A02G198800.1	F5-1	3.39625
TraesCS5A02G198800.1	F7-1	2.8806
TraesCS5A02G198800.1	F12-1	1.90355
TraesCS5A02G236700.1	F2-1	1.15227
TraesCS5A02G236700.1	F5-1	1.94118
TraesCS5A02G236700.1	F7-1	3.27627
TraesCS5A02G236700.1	F12-1	4.88936
TraesCS5A02G261400.1	F2-1	2.22971
TraesCS5A02G261400.1	F5-1	2.90912
TraesCS5A02G261400.1	F7-1	8.29311
TraesCS5A02G261400.1	F12-1	4.7834
TraesCS5A02G263100.1	F2-1	1.61835
TraesCS5A02G263100.1	F5-1	1.80686
TraesCS5A02G263100.1	F7-1	3.91967
TraesCS5A02G263100.1	F12-1	2.4479
TraesCS5A02G280700.1	F2-1	1.47929
TraesCS5A02G280700.1	F5-1	1.55857
TraesCS5A02G280700.1	F7-1	3.93951
TraesCS5A02G280700.1	F12-1	4.5998
TraesCS5A02G281700.1	F2-1	2.88549
TraesCS5A02G281700.1	F5-1	2.65089
TraesCS5A02G281700.1	F7-1	9.22952
TraesCS5A02G281700.1	F12-1	8.98136
TraesCS5A02G397900.1	F2-1	1.31672
TraesCS5A02G397900.1	F5-1	4.26213
TraesCS5A02G397900.1	F7-1	1.02977
TraesCS5A02G397900.1	F12-1	1.32458
TraesCS5A02G439700.1	F2-1	2.76813
TraesCS5A02G439700.1	F5-1	1.14482
TraesCS5A02G439700.1	F7-1	7.08312
TraesCS5A02G439700.1	F12-1	6.15475
TraesCS5A02G439800.1	F2-1	1.97698
TraesCS5A02G439800.1	F5-1	1.39665
TraesCS5A02G439800.1	F7-1	3.78844
TraesCS5A02G439800.1	F12-1	2.74534
TraesCS5A02G494800.1	F2-1	1.20484
TraesCS5A02G494800.1	F5-1	1.1934
TraesCS5A02G494800.1	F7-1	3.90538
TraesCS5A02G494800.1	F12-1	2.51749
TraesCS5B02G015500.1	F2-1	1.4176
TraesCS5B02G015500.1	F5-1	1.22565
TraesCS5B02G015500.1	F7-1	4.37572
TraesCS5B02G015500.1	F12-1	7.21309
TraesCS5B02G029400.1	F2-1	1.97087
TraesCS5B02G029400.1	F5-1	2.91286
TraesCS5B02G029400.1	F7-1	5.29857
TraesCS5B02G029400.1	F12-1	2.36352
TraesCS5B02G056800.1	F2-1	2.08572
TraesCS5B02G056800.1	F5-1	1.68978
TraesCS5B02G056800.1	F7-1	2.49557
TraesCS5B02G056800.1	F12-1	1.21423
TraesCS5B02G076400.1	F2-1	2.18774
TraesCS5B02G076400.1	F5-1	2.98806
TraesCS5B02G076400.1	F7-1	7.22787
TraesCS5B02G076400.1	F12-1	3.64059
TraesCS5B02G084100.1	F2-1	1.82035
TraesCS5B02G084100.1	F5-1	2.35335
TraesCS5B02G084100.1	F7-1	2.77653
TraesCS5B02G084100.1	F12-1	4.11819
TraesCS5B02G153100.1	F2-1	3.40499
TraesCS5B02G153100.1	F5-1	1.44098
TraesCS5B02G153100.1	F7-1	9.41974
TraesCS5B02G153100.1	F12-1	6.21252
TraesCS5B02G207900.1	F2-1	1.08923
TraesCS5B02G207900.1	F5-1	1.1412
TraesCS5B02G207900.1	F7-1	1.64002
TraesCS5B02G207900.1	F12-1	1.94499
TraesCS5B02G217000.1	F2-1	1.27241
TraesCS5B02G217000.1	F5-1	2.58873
TraesCS5B02G217000.1	F7-1	4.0922
TraesCS5B02G217000.1	F12-1	3.97505
TraesCS5B02G236300.1	F2-1	1.1992
TraesCS5B02G236300.1	F5-1	1.13554
TraesCS5B02G236300.1	F7-1	2.95215
TraesCS5B02G236300.1	F12-1	3.97998
TraesCS5B02G261500.1	F2-1	2.09669
TraesCS5B02G261500.1	F5-1	3.34673
TraesCS5B02G261500.1	F7-1	3.19833
TraesCS5B02G261500.1	F12-1	5.72364
TraesCS5B02G280900.1	F2-1	3.32537
TraesCS5B02G280900.1	F5-1	4.62237
TraesCS5B02G280900.1	F7-1	10.1442
TraesCS5B02G280900.1	F12-1	7.73915
TraesCS5B02G394200.1	F2-1	1.42675
TraesCS5B02G394200.1	F5-1	1.70548
TraesCS5B02G394200.1	F7-1	8.32979
TraesCS5B02G394200.1	F12-1	5.05442
TraesCS5B02G403000.1	F2-1	1.73519
TraesCS5B02G403000.1	F5-1	3.17077
TraesCS5B02G403000.1	F7-1	2.38224
TraesCS5B02G403000.1	F12-1	3.16021
TraesCS5B02G403100.1	F2-1	1.29083
TraesCS5B02G403100.1	F5-1	2.79261
TraesCS5B02G403100.1	F7-1	1.92286
TraesCS5B02G403100.1	F12-1	2.16305
TraesCS5B02G442600.1	F2-1	3.26879
TraesCS5B02G442600.1	F5-1	1.35194
TraesCS5B02G442600.1	F7-1	5.20849
TraesCS5B02G442600.1	F12-1	4.95207
TraesCS5B02G442900.1	F2-1	3.56998
TraesCS5B02G442900.1	F5-1	8.23972
TraesCS5B02G442900.1	F7-1	6.67809
TraesCS5B02G442900.1	F12-1	9.66847
TraesCS5B02G443700.1	F2-1	3.2444
TraesCS5B02G443700.1	F5-1	2.91608
TraesCS5B02G443700.1	F7-1	6.09845
TraesCS5B02G443700.1	F12-1	10.8862
TraesCS5B02G507500.1	F2-1	1.73879
TraesCS5B02G507500.1	F5-1	2.86256
TraesCS5B02G507500.1	F7-1	8.18669
TraesCS5B02G507500.1	F12-1	4.6863
TraesCS5B02G565600.1	F2-1	1.41817
TraesCS5B02G565600.1	F5-1	1.1913
TraesCS5B02G565600.1	F7-1	3.27271
TraesCS5B02G565600.1	F12-1	1.73043
TraesCS5D02G031800.1	F2-1	1.12584
TraesCS5D02G031800.1	F5-1	2.03222
TraesCS5D02G031800.1	F7-1	2.00574
TraesCS5D02G031800.1	F12-1	2.28263
TraesCS5D02G038800.1	F2-1	1.3565
TraesCS5D02G038800.1	F5-1	3.46978
TraesCS5D02G038800.1	F7-1	5.60282
TraesCS5D02G038800.1	F12-1	3.25638
TraesCS5D02G061400.1	F2-1	1.91369
TraesCS5D02G061400.1	F5-1	1.28214
TraesCS5D02G061400.1	F7-1	2.97943
TraesCS5D02G061400.1	F12-1	1.72478
TraesCS5D02G082700.1	F2-1	2.39895
TraesCS5D02G082700.1	F5-1	3.56599
TraesCS5D02G082700.1	F7-1	7.12709
TraesCS5D02G082700.1	F12-1	6.64792
TraesCS5D02G090400.1	F2-1	2.12792
TraesCS5D02G090400.1	F5-1	2.83465
TraesCS5D02G090400.1	F7-1	2.83752
TraesCS5D02G090400.1	F12-1	4.05666
TraesCS5D02G168400.1	F2-1	2.69403
TraesCS5D02G168400.1	F5-1	2.38341
TraesCS5D02G168400.1	F7-1	4.54362
TraesCS5D02G168400.1	F12-1	5.46866
TraesCS5D02G199100.1	F2-1	1.45196
TraesCS5D02G199100.1	F5-1	3.71673
TraesCS5D02G199100.1	F7-1	4.58245
TraesCS5D02G199100.1	F12-1	1.31004
TraesCS5D02G204700.1	F2-1	1.62701
TraesCS5D02G204700.1	F5-1	2.63627
TraesCS5D02G204700.1	F7-1	3.13195
TraesCS5D02G204700.1	F12-1	1.86335
TraesCS5D02G243700.1	F2-1	1.61352
TraesCS5D02G243700.1	F5-1	1.99588
TraesCS5D02G243700.1	F7-1	4.27055
TraesCS5D02G243700.1	F12-1	5.53307
TraesCS5D02G268800.1	F2-1	2.00342
TraesCS5D02G268800.1	F5-1	1.81419
TraesCS5D02G268800.1	F7-1	7.18483
TraesCS5D02G268800.1	F12-1	4.847
TraesCS5D02G288900.1	F2-1	3.63429
TraesCS5D02G288900.1	F5-1	3.07
TraesCS5D02G288900.1	F7-1	10.2439
TraesCS5D02G288900.1	F12-1	10.7251
TraesCS5D02G342600.1	F2-1	1.13595
TraesCS5D02G342600.1	F5-1	2.36061
TraesCS5D02G342600.1	F7-1	2.07297
TraesCS5D02G342600.1	F12-1	1.36002
TraesCS5D02G373700.1	F2-1	1.77658
TraesCS5D02G373700.1	F5-1	1.77942
TraesCS5D02G373700.1	F7-1	4.4889
TraesCS5D02G373700.1	F12-1	2.16092
TraesCS5D02G399000.1	F2-1	2.00809
TraesCS5D02G399000.1	F5-1	2.56203
TraesCS5D02G399000.1	F7-1	8.61789
TraesCS5D02G399000.1	F12-1	7.14811
TraesCS5D02G407500.1	F2-1	1.97893
TraesCS5D02G407500.1	F5-1	3.95397
TraesCS5D02G407500.1	F7-1	2.30832
TraesCS5D02G407500.1	F12-1	3.66623
TraesCS5D02G410500.1	F2-1	1.80323
TraesCS5D02G410500.1	F5-1	1.19107
TraesCS5D02G410500.1	F7-1	4.50536
TraesCS5D02G410500.1	F12-1	4.15861
TraesCS5D02G446900.1	F2-1	2.40202
TraesCS5D02G446900.1	F5-1	1.78545
TraesCS5D02G446900.1	F7-1	4.70255
TraesCS5D02G446900.1	F12-1	3.61561
TraesCS5D02G452500.1	F2-1	1.87108
TraesCS5D02G452500.1	F5-1	1.04634
TraesCS5D02G452500.1	F7-1	4.1154
TraesCS5D02G452500.1	F12-1	1.44321
TraesCS5D02G488400.1	F2-1	2.62837
TraesCS5D02G488400.1	F5-1	1.69598
TraesCS5D02G488400.1	F7-1	8.69967
TraesCS5D02G488400.1	F12-1	13.324
TraesCS5D02G499000.1	F2-1	2.39086
TraesCS5D02G499000.1	F5-1	1.08956
TraesCS5D02G499000.1	F7-1	3.46271
TraesCS5D02G499000.1	F12-1	2.69274
TraesCS5D02G507300.1	F2-1	1.41244
TraesCS5D02G507300.1	F5-1	1.23097
TraesCS5D02G507300.1	F7-1	3.48475
TraesCS5D02G507300.1	F12-1	4.27494
TraesCS6A02G171800.1	F2-1	3.53497
TraesCS6A02G171800.1	F5-1	4.31625
TraesCS6A02G171800.1	F7-1	8.28579
TraesCS6A02G171800.1	F12-1	10.9897
TraesCS6A02G181000.1	F2-1	3.59575
TraesCS6A02G181000.1	F5-1	2.30126
TraesCS6A02G181000.1	F7-1	9.81341
TraesCS6A02G181000.1	F12-1	11.2067
TraesCS6A02G216100.1	F2-1	1.68618
TraesCS6A02G216100.1	F5-1	1.36688
TraesCS6A02G216100.1	F7-1	8.80771
TraesCS6A02G216100.1	F12-1	9.39105
TraesCS6A02G265500.1	F2-1	3.2269
TraesCS6A02G265500.1	F5-1	1.11993
TraesCS6A02G265500.1	F7-1	2.92566
TraesCS6A02G265500.1	F12-1	4.37935
TraesCS6A02G292900.1	F2-1	1.44043
TraesCS6A02G292900.1	F5-1	1.2247
TraesCS6A02G292900.1	F7-1	3.56894
TraesCS6A02G292900.1	F12-1	2.04305
TraesCS6A02G299200.1	F2-1	1.16816
TraesCS6A02G299200.1	F5-1	1.02401
TraesCS6A02G299200.1	F7-1	3.3734
TraesCS6A02G299200.1	F12-1	2.1254
TraesCS6A02G351300.1	F2-1	1.47467
TraesCS6A02G351300.1	F5-1	1.89839
TraesCS6A02G351300.1	F7-1	1.11335
TraesCS6A02G351300.1	F12-1	1.89881
TraesCS6A02G382300.1	F2-1	4.3807
TraesCS6A02G382300.1	F5-1	5.35897
TraesCS6A02G382300.1	F7-1	5.521
TraesCS6A02G382300.1	F12-1	8.8986
TraesCS6B02G085400.1	F2-1	3.00322
TraesCS6B02G085400.1	F5-1	1.93474
TraesCS6B02G085400.1	F7-1	2.87247
TraesCS6B02G085400.1	F12-1	1.99851
TraesCS6B02G095100.1	F2-1	1.7903
TraesCS6B02G095100.1	F5-1	3.07562
TraesCS6B02G095100.1	F7-1	11.225
TraesCS6B02G095100.1	F12-1	8.47997
TraesCS6B02G198900.1	F2-1	1.48546
TraesCS6B02G198900.1	F5-1	2.81282
TraesCS6B02G198900.1	F7-1	1.65149
TraesCS6B02G198900.1	F12-1	1.56273
TraesCS6B02G199700.1	F2-1	2.96986
TraesCS6B02G199700.1	F5-1	1.32328
TraesCS6B02G199700.1	F7-1	9.38961
TraesCS6B02G199700.1	F12-1	6.78135
TraesCS6B02G298500.1	F2-1	1.74349
TraesCS6B02G298500.1	F5-1	2.15104
TraesCS6B02G298500.1	F7-1	3.44115
TraesCS6B02G298500.1	F12-1	4.18463
TraesCS6B02G339100.1	F2-1	6.91056
TraesCS6B02G339100.1	F5-1	3.19431
TraesCS6B02G339100.1	F7-1	5.8143
TraesCS6B02G339100.1	F12-1	8.01699
TraesCS6B02G351600.1	F2-1	4.82337
TraesCS6B02G351600.1	F5-1	2.25611
TraesCS6B02G351600.1	F7-1	6.86614
TraesCS6B02G351600.1	F12-1	6.04734
TraesCS6B02G384500.1	F2-1	1.24141
TraesCS6B02G384500.1	F5-1	1.35699
TraesCS6B02G384500.1	F7-1	1.42241
TraesCS6B02G384500.1	F12-1	1.93776
TraesCS6B02G420600.1	F2-1	8.26633
TraesCS6B02G420600.1	F5-1	4.48905
TraesCS6B02G420600.1	F7-1	8.78003
TraesCS6B02G420600.1	F12-1	8.70783
TraesCS6B02G421400.1	F2-1	4.01422
TraesCS6B02G421400.1	F5-1	5.3351
TraesCS6B02G421400.1	F7-1	8.53884
TraesCS6B02G421400.1	F12-1	5.74809
TraesCS6B02G473800.1	F2-1	2.91251
TraesCS6B02G473800.1	F5-1	1.51007
TraesCS6B02G473800.1	F7-1	4.97071
TraesCS6B02G473800.1	F12-1	4.25668
TraesCS6D02G061000.1	F2-1	2.26334
TraesCS6D02G061000.1	F5-1	2.68398
TraesCS6D02G061000.1	F7-1	4.72688
TraesCS6D02G061000.1	F12-1	2.40542
TraesCS6D02G160400.1	F2-1	1.75395
TraesCS6D02G160400.1	F5-1	3.10909
TraesCS6D02G160400.1	F7-1	2.64886
TraesCS6D02G160400.1	F12-1	2.92265
TraesCS6D02G280700.1	F2-1	1.02322
TraesCS6D02G280700.1	F5-1	2.21062
TraesCS6D02G280700.1	F7-1	4.47147
TraesCS6D02G280700.1	F12-1	1.94344
TraesCS6D02G311400.1	F2-1	2.563
TraesCS6D02G311400.1	F5-1	1.978
TraesCS6D02G311400.1	F7-1	3.40998
TraesCS6D02G311400.1	F12-1	5.28866
TraesCS6D02G361500.1	F2-1	5.29501
TraesCS6D02G361500.1	F5-1	4.21202
TraesCS6D02G361500.1	F7-1	8.90755
TraesCS6D02G361500.1	F12-1	8.39031
TraesCS6D02G367100.1	F2-1	3.42838
TraesCS6D02G367100.1	F5-1	3.17794
TraesCS6D02G367100.1	F7-1	8.56999
TraesCS6D02G367100.1	F12-1	8.48503
TraesCS7A02G073000.1	F2-1	1.86075
TraesCS7A02G073000.1	F5-1	2.55253
TraesCS7A02G073000.1	F7-1	2.60678
TraesCS7A02G073000.1	F12-1	8.80229
TraesCS7A02G073100.1	F2-1	1.86075
TraesCS7A02G073100.1	F5-1	2.55253
TraesCS7A02G073100.1	F7-1	2.60678
TraesCS7A02G073100.1	F12-1	8.80229
TraesCS7A02G195800.1	F2-1	1.41296
TraesCS7A02G195800.1	F5-1	1.30181
TraesCS7A02G195800.1	F7-1	3.24458
TraesCS7A02G195800.1	F12-1	1.19348
TraesCS7A02G198300.1	F2-1	1.15306
TraesCS7A02G198300.1	F5-1	3.33765
TraesCS7A02G198300.1	F7-1	3.39325
TraesCS7A02G198300.1	F12-1	2.44556
TraesCS7A02G381300.1	F2-1	1.16744
TraesCS7A02G381300.1	F5-1	1.22079
TraesCS7A02G381300.1	F7-1	1.10488
TraesCS7A02G381300.1	F12-1	1.33488
TraesCS7B02G024200.1	F2-1	2.08486
TraesCS7B02G024200.1	F5-1	1.84572
TraesCS7B02G024200.1	F7-1	4.74369
TraesCS7B02G024200.1	F12-1	1.3146
TraesCS7B02G106300.1	F2-1	4.62017
TraesCS7B02G106300.1	F5-1	4.45771
TraesCS7B02G106300.1	F7-1	8.84548
TraesCS7B02G106300.1	F12-1	3.994
TraesCS7B02G145200.1	F2-1	1.54712
TraesCS7B02G145200.1	F5-1	3.447
TraesCS7B02G145200.1	F7-1	6.15941
TraesCS7B02G145200.1	F12-1	3.1192
TraesCS7B02G253700.1	F2-1	3.93877
TraesCS7B02G253700.1	F5-1	1.73764
TraesCS7B02G253700.1	F7-1	11.4469
TraesCS7B02G253700.1	F12-1	15.9949
TraesCS7B02G356400.1	F2-1	1.50391
TraesCS7B02G356400.1	F5-1	1.54287
TraesCS7B02G356400.1	F7-1	1.88416
TraesCS7B02G356400.1	F12-1	1.68179
TraesCS7B02G417700.1	F2-1	3.2533
TraesCS7B02G417700.1	F5-1	2.29428
TraesCS7B02G417700.1	F7-1	8.13073
TraesCS7B02G417700.1	F12-1	3.56682
TraesCS7D02G071200.1	F2-1	2.3917
TraesCS7D02G071200.1	F5-1	1.2052
TraesCS7D02G071200.1	F7-1	1.81335
TraesCS7D02G071200.1	F12-1	4.91337
TraesCS7D02G116900.1	F2-1	5.04422
TraesCS7D02G116900.1	F5-1	6.53038
TraesCS7D02G116900.1	F7-1	7.44948
TraesCS7D02G116900.1	F12-1	7.72756
TraesCS7D02G157300.1	F2-1	1.22977
TraesCS7D02G157300.1	F5-1	1.93055
TraesCS7D02G157300.1	F7-1	4.4429
TraesCS7D02G157300.1	F12-1	2.18958
TraesCS7D02G201600.1	F2-1	1.30086
TraesCS7D02G201600.1	F5-1	3.34444
TraesCS7D02G201600.1	F7-1	5.15123
TraesCS7D02G201600.1	F12-1	2.61671
TraesCS7D02G327600.1	F2-1	2.51923
TraesCS7D02G327600.1	F5-1	2.18492
TraesCS7D02G327600.1	F7-1	7.42744
TraesCS7D02G327600.1	F12-1	6.56337
TraesCS7D02G350500.1	F2-1	1.20222
TraesCS7D02G350500.1	F5-1	1.96113
TraesCS7D02G350500.1	F7-1	4.64981
TraesCS7D02G350500.1	F12-1	3.4532
TraesCS7D02G357400.1	F2-1	1.31556
TraesCS7D02G357400.1	F5-1	2.43069
TraesCS7D02G357400.1	F7-1	3.61507
TraesCS7D02G357400.1	F12-1	3.22683
TraesCS7D02G451800.1	F2-1	2.28567
TraesCS7D02G451800.1	F5-1	3.59494
TraesCS7D02G451800.1	F7-1	3.55087
TraesCS7D02G451800.1	F12-1	1.99281
TraesCS7D02G457400.1	F2-1	2.55102
TraesCS7D02G457400.1	F5-1	1.21969
TraesCS7D02G457400.1	F7-1	7.48778
TraesCS7D02G457400.1	F12-1	4.58631
TraesCS7D02G460500.1	F2-1	8.16466
TraesCS7D02G460500.1	F5-1	5.13422
TraesCS7D02G460500.1	F7-1	11.0575
TraesCS7D02G460500.1	F12-1	9.51484
TraesCS7D02G479700.1	F2-1	2.24784
TraesCS7D02G479700.1	F5-1	2.71562
TraesCS7D02G479700.1	F7-1	6.44455
TraesCS7D02G479700.1	F12-1	2.07989
TraesCSU02G025000.1	F2-1	1.9952
TraesCSU02G025000.1	F5-1	1.10795
TraesCSU02G025000.1	F7-1	4.56534
TraesCSU02G025000.1	F12-1	3.96908
TraesCSU02G128100.1	F2-1	3.53879
TraesCSU02G128100.1	F5-1	1.8794
TraesCSU02G128100.1	F7-1	9.44935
TraesCSU02G128100.1	F12-1	5.24816
TraesCSU02G128400.1	F2-1	5.0645
TraesCSU02G128400.1	F5-1	2.04098
TraesCSU02G128400.1	F7-1	7.97308
TraesCSU02G128400.1	F12-1	10.333
TraesCSU02G145600.1	F2-1	4.31441
TraesCSU02G145600.1	F5-1	2.24452
TraesCSU02G145600.1	F7-1	9.28459
TraesCSU02G145600.1	F12-1	7.26665
TraesCSU02G145700.1	F2-1	5.62327
TraesCSU02G145700.1	F5-1	3.1729
TraesCSU02G145700.1	F7-1	7.26809
TraesCSU02G145700.1	F12-1	9.43932
TraesCSU02G146600.1	F2-1	2.81703
TraesCSU02G146600.1	F5-1	1.06977
TraesCSU02G146600.1	F7-1	4.29993
TraesCSU02G146600.1	F12-1	2.97459
TraesCSU02G182300.1	F2-1	5.04422
TraesCSU02G182300.1	F5-1	6.53038
TraesCSU02G182300.1	F7-1	7.44948
TraesCSU02G182300.1	F12-1	7.72756
TraesCSU02G253900.1	F2-1	3.32395
TraesCSU02G253900.1	F5-1	1.00413
TraesCSU02G253900.1	F7-1	12.4917
TraesCSU02G253900.1	F12-1	3.89248

## Sheet: S_genes_exp
gene_id	samples	log2FC	gene_name
TraesCS3B02G323500.2	F2-1	8.3932	TaSULTR3-3B
TraesCS3B02G323500.2	F5-1	1.96287	TaSULTR3-3B
TraesCS3B02G323500.2	F7-1	7.9628	TaSULTR3-3B
TraesCS3B02G323500.2	F12-1	9.6575	TaSULTR3-3B
TraesCS4D02G243100.1	F2-1	1.03527	TaSTP3-4D
TraesCS4D02G243100.1	F5-1	2.12594	TaSTP3-4D
TraesCS4D02G243100.1	F7-1	2.47402	TaSTP3-4D
TraesCS4D02G243100.1	F12-1	2.95203	TaSTP3-4D
TraesCS5A02G494800.1	F2-1	1.20484	TaMLO1-5A
TraesCS5A02G494800.1	F5-1	1.1934	TaMLO1-5A
TraesCS5A02G494800.1	F7-1	3.90538	TaMLO1-5A
TraesCS5A02G494800.1	F12-1	2.51749	TaMLO1-5A

## Sheet: wheat_orthologs_in_species
T.aestivum	A.officinalis	A.thaliana	C.reinhardt	H.vulgare	P.patens	P.vulgaris	S.lycopersicum	Z.mays	O.sativa	domain
TraesCS1A02G005400	N/A	N/A	N/A	HORVU.MOREX.r3.1HG0000680	N/A	N/A	N/A	N/A	N/A
TraesCS1A02G043900	A4U43_C07F520	LAC7	N/A	HORVU.MOREX.r3.1HG0008790	N/A	PHAVU_008G112100g	Solyc05g043360.2	Zm00001eb408530	OsLAC29
TraesCS1A02G048700	N/A	N/A	N/A	HORVU.MOREX.r3.1HG0009930	N/A	N/A	N/A	Zm00001eb029940	OsLTPG18
TraesCS1A02G078200	N/A	N/A	N/A	HORVU.MOREX.r3.1HG0017420	Pp3c10_20710	N/A	N/A	Zm00001eb251340	N/A
TraesCS1A02G082500	N/A	RCI2A	N/A	HORVU.MOREX.r3.1HG0018260	Pp3c9_23190	PHAVU_001G221700g	Solyc01g102290.3	Zm00001eb417550	N/A
TraesCS1A02G110000	N/A	AT1G72540	N/A	HORVU.MOREX.r3.1HG0020440	N/A	PHAVU_001G044900g	Solyc05g025820.3	Zm00001eb040450	OsRLCK255
TraesCS1A02G186400	A4U43_C07F12220	N/A	N/A	HORVU.MOREX.r3.1HG0051880	N/A	N/A	N/A	Zm00001eb173570	N/A
TraesCS1A02G186600	N/A	N/A	N/A	HORVU.MOREX.r3.1HG0051800	N/A	N/A	N/A	N/A	OsGSTU33
TraesCS1A02G195700	A4U43_C02F17600	AT5G46910	Cre02.g078700	HORVU.MOREX.r3.1HG0053590	N/A	PHAVU_002G137100g	Solyc03g097090.3	Zm00001eb025020	JMJ706
TraesCS1A02G209100	A4U43_C04F9530	ERD5	Cre01.g036850	HORVU.MOREX.r3.1HG0055890	Pp3c16_2800	PHAVU_002G300800g	Solyc02g089620.3	Zm00001eb022980	OsProDH
TraesCS1A02G265600	N/A	N/A	N/A	HORVU.MOREX.r3.1HG0066680	N/A	N/A	N/A	N/A	N/A
TraesCS1A02G273600	N/A	CRK27	N/A	HORVU.MOREX.r3.1HG0075260	N/A	N/A	N/A	Zm00001eb291380	Os05g0493100
TraesCS1A02G351000	N/A	N/A	N/A	HORVU.MOREX.r3.1HG0081970	N/A	N/A	N/A	Zm00001eb353760	Dfu584
TraesCS1A02G413400	N/A	N/A	Cre17.g722150	HORVU.MOREX.r3.1HG0090950	Pp3c12_23800	N/A	N/A	Zm00001eb296590	OsCHS
TraesCS1A02G424100	A4U43_C06F520	AT4G20820	N/A	HORVU.MOREX.r3.1HG0092910	N/A	PHAVU_002G199700g	Solyc02g070170.1	N/A	N/A
TraesCS1B02G100100	N/A	RCI2A	N/A	HORVU.MOREX.r3.1HG0018260	Pp3c9_23190	PHAVU_001G221700g	Solyc01g102290.3	Zm00001eb417550	N/A
TraesCS1B02G194600	N/A	N/A	N/A	HORVU.MOREX.r3.1HG0051800	N/A	N/A	N/A	N/A	OsGSTU33
TraesCS1B02G283400	N/A	CRK27	N/A	N/A	N/A	N/A	N/A	Zm00001eb291380	Os05g0493100
TraesCS1B02G305200	A4U43_C02F2850	N/A	N/A	HORVU.MOREX.r3.1HG0071920	N/A	PHAVU_008G221900g	Solyc06g051030.3	Zm00001eb290130	Os05g0471000
TraesCS1B02G314700	A4U43_C02F14510	AT1G79620	N/A	HORVU.MOREX.r3.1HG0070340	N/A	PHAVU_003G0900001g	Solyc10g085670.2	Zm00001eb291070	OsRPK1
TraesCS1B02G355900	A4U43_C05F17120	AT4G13180	N/A	N/A	N/A	N/A	N/A	Zm00001eb046850	Os10g0456100
TraesCS1B02G371900	N/A	CYP94B2	N/A	N/A	N/A	PHAVU_001G094200g	Solyc02g094110.1	Zm00001eb090620	Os11g0483000
TraesCS1B02G481400	A4U43_C06F17970	N/A	N/A	N/A	N/A	N/A	N/A	N/A	ZRP4
TraesCS1D02G004700	A4U43_C01F27980	ACA.l	N/A	HORVU.MOREX.r3.1HG0000110	Pp3c11_23720	PHAVU_003G024200g	Solyc12g062510.1	Zm00001eb267720	Os05g0100600
TraesCS1D02G044300	A4U43_C07F520	LAC7	N/A	HORVU.MOREX.r3.1HG0008790	N/A	PHAVU_008G112100g	Solyc05g043360.2	Zm00001eb408530	OsLAC29
TraesCS1D02G049100	N/A	N/A	N/A	HORVU.MOREX.r3.1HG0009460	N/A	N/A	N/A	Zm00001eb388210	Os09g0129600
TraesCS1D02G050000	N/A	N/A	N/A	HORVU.MOREX.r3.1HG0009930	N/A	N/A	N/A	Zm00001eb029940	OsLTPG18
TraesCS1D02G083900	N/A	RCI2A	N/A	HORVU.MOREX.r3.1HG0018260	Pp3c9_23190	PHAVU_001G221700g	Solyc01g102290.3	Zm00001eb417550	N/A
TraesCS1D02G095400	N/A	N/A	N/A	HORVU.MOREX.r3.1HG0021390	N/A	N/A	N/A	Zm00001eb354260	N/A
TraesCS1D02G248200	N/A	N/A	N/A	HORVU.MOREX.r3.1HG0063980	N/A	N/A	N/A	Zm00001eb094710	Os07g0442900
TraesCS2A02G019900	N/A	N/A	Cre02.g092350	N/A	Pp3c8_15480	N/A	N/A	N/A	N/A
TraesCS2A02G026800	N/A	N/A	N/A	HORVU.MOREX.r3.2HG0099180	N/A	N/A	N/A	N/A	N/A
TraesCS2A02G047300	A4U43_C07F18890	N/A	Cre02.g075050	N/A	N/A	N/A	N/A	Zm00001eb087690	OsPT5
TraesCS2A02G049700	A4U43_C10F15770	ABCG24	Cre02.g112550	HORVU.MOREX.r3.2HG0102150	Pp3c16_25830	PHAVU_007G096900g	Solyc04g025170.3	Zm00001eb087920	OsABCG8
TraesCS2A02G152200	A4U43_C07F11770	CYP709B2	N/A	N/A	Pp3c12_25250	N/A	N/A	Zm00001eb110040	OsCYP709C9
TraesCS2A02G158800	N/A	N/A	N/A	HORVU.MOREX.r3.2HG0122620	N/A	N/A	N/A	N/A	Os01g0615050
TraesCS2A02G262800	N/A	CYP81K2	N/A	N/A	N/A	PHAVU_004G0682001g	N/A	Zm00001eb367120	N/A
TraesCS2A02G315600	N/A	N/A	N/A	HORVU.MOREX.r3.2HG0171740	Pp3c1_14540	N/A	Solyc04g008440.1	Zm00001eb081570	Os04g0447600
TraesCS2A02G318800	A4U43_C03F3270	N/A	N/A	HORVU.MOREX.r3.2HG0172300	N/A	N/A	N/A	Zm00001eb081280	Os04g0450600
TraesCS2A02G386100	N/A	ATBETAFRUCT4	Cre12.g507051	HORVU.MOREX.r3.2HG0184450	Pp3c15_22540	PHAVU_002G061200g	Solyc03g083910.3	Zm00001eb075530	OSINV2
TraesCS2A02G438300	N/A	AOX1D	Cre03.g169550	HORVU.MOREX.r3.2HG0193650	Pp3c2_12680	N/A	N/A	Zm00001eb071870	AOX1B
TraesCS2A02G474500	N/A	N/A	Cre06.g298100	HORVU.MOREX.r3.2HG0198320	N/A	N/A	N/A	N/A	UNP1
TraesCS2A02G488900	N/A	N/A	Cre12.g507051	HORVU.MOREX.r3.2HG0200390	N/A	N/A	N/A	N/A	N/A
TraesCS2A02G507400	N/A	N/A	N/A	Bnuc1	N/A	N/A	N/A	Zm00001eb068120	Os04g0652700
TraesCS2A02G577800	A4U43_C07F17560	N/A	N/A	N/A	Pp3c15_22430	N/A	N/A	Zm00001eb009080	Os03g0223100
TraesCS2A02G577900	A4U43_C04F12420	N/A	N/A	HORVU.MOREX.r3.2HG0214690	N/A	PHAVU_008G241100g	Solyc02g081240.1	N/A	OsGSTU45
TraesCS2A02G578000	A4U43_C04F12420	N/A	N/A	N/A	N/A	PHAVU_008G241100g	Solyc02g081240.1	N/A	OsGSTU45
TraesCS2B02G029200	N/A	N/A	Cre02.g092350	N/A	Pp3c8_15480	N/A	N/A	N/A	N/A
TraesCS2B02G077100	A4U43_C04F10700	HIPP25	N/A	N/A	Pp3c11_9210	PHAVU_011G035900g	Solyc01g111600.3	Zm00001eb086700	Os03g0156600	HMA
TraesCS2B02G177300	A4U43_C07F11770	CYP709B2	N/A	N/A	Pp3c12_25250	N/A	N/A	Zm00001eb110040	OsCYP709C9
TraesCS2B02G184400	N/A	N/A	N/A	HORVU.MOREX.r3.2HG0122620	N/A	N/A	N/A	N/A	Os01g0615050
TraesCS2B02G236900	A4U43_C03F9140	N/A	N/A	N/A	N/A	PHAVU_006G194300g	Solyc04g008385.1	Zm00001eb323660	Os07g0550900
TraesCS2B02G279200	N/A	CYP81K2	N/A	N/A	N/A	PHAVU_004G0682001g	N/A	Zm00001eb367120	N/A
TraesCS2B02G293700	A4U43_C05F35010	N/A	N/A	HORVU.MOREX.r3.2HG0160240	N/A	N/A	N/A	Zm00001eb259710	OsEXO70H3b
TraesCS2B02G337100	A4U43_C03F3270	N/A	N/A	HORVU.MOREX.r3.2HG0172300	N/A	N/A	N/A	Zm00001eb081280	Os04g0450600
TraesCS2B02G395000	N/A	N/A	N/A	UGT	N/A	N/A	N/A	Zm00001eb042870	N/A
TraesCS2B02G401300	N/A	RFL1	N/A	HORVU.MOREX.r3.2HG0181540	Pp3c17_22160	PHAVU_008G061300g	N/A	Zm00001eb077540	N/A
TraesCS2B02G403000	N/A	ATBETAFRUCT4	Cre12.g507051	HORVU.MOREX.r3.2HG0184450	Pp3c15_22540	PHAVU_002G061200g	Solyc03g083910.3	Zm00001eb075530	OSINV2
TraesCS2B02G498100	N/A	N/A	Cre06.g298100	HORVU.MOREX.r3.2HG0198320	N/A	N/A	N/A	N/A	UNP1
TraesCS2B02G533000	N/A	N/A	N/A	N/A	N/A	N/A	N/A	N/A	N/A
TraesCS2B02G536500	N/A	N/A	N/A	N/A	N/A	N/A	N/A	Zm00001eb068170	N/A
TraesCS2B02G574500	N/A	N/A	N/A	HORVU.MOREX.r3.2HG0212850	N/A	N/A	N/A	Zm00001eb021600	OsGSTU12
TraesCS2B02G591000	A4U43_C07F22180	AT1G54540	N/A	HORVU.MOREX.r3.2HG0209950	Pp3c10_5660	PHAVU_001G080500g	Solyc02g036480.1	Zm00001eb066210	Os04g0677300
TraesCS2B02G603200	N/A	ATSYP24	N/A	HORVU.MOREX.r3.2HG0213820	N/A	PHAVU_001G194600g	Solyc01g007230.3	Zm00001eb065640	Os04g0685300
TraesCS2D02G021600	N/A	N/A	Cre02.g092350	N/A	Pp3c8_15480	N/A	N/A	N/A	N/A
TraesCS2D02G044100	N/A	N/A	N/A	N/A	N/A	N/A	N/A	N/A	N/A
TraesCS2D02G151500	A4U43_C06F520	AT4G20820	N/A	N/A	N/A	PHAVU_002G199700g	Solyc02g070170.1	N/A	N/A
TraesCS2D02G157600	A4U43_C07F11770	CYP709B2	N/A	N/A	Pp3c12_25250	N/A	N/A	Zm00001eb110040	OsCYP709C9
TraesCS2D02G194500	N/A	N/A	N/A	N/A	N/A	N/A	N/A	Zm00001eb108110	Os07g0587300
TraesCS2D02G214500	A4U43_C03F8690	ENT7	N/A	HORVU.MOREX.r3.2HG0135900	Pp3c2_6580	PHAVU_005G109300g	Solyc02g014430.3	Zm00001eb323920	Os07g0557100
TraesCS2D02G261100	N/A	CYP81K2	N/A	N/A	N/A	PHAVU_004G0682001g	N/A	Zm00001eb367120	N/A
TraesCS2D02G361900	A4U43_C04F590	AT2G38970	Cre09.g395843	HORVU.MOREX.r3.2HG0180680	N/A	N/A	Solyc05g056140.3	Zm00001eb426300	OsRFP
TraesCS2D02G409400	A4U43_C04F35190	PGSIP7	N/A	HORVU.MOREX.r3.2HG0189190	Pp3c13_12560	PHAVU_002G063000g	Solyc06g060710.3	Zm00001eb074520	Os04g0553800
TraesCS2D02G428900	A4U43_C07F7730	AT1G79620	N/A	HORVU.MOREX.r3.2HG0192400	N/A	PHAVU_003G0900001g	Solyc10g085670.2	Zm00001eb350660	Os05g0305900
TraesCS2D02G431500	A4U43_C05F2210	N/A	N/A	HORVU.MOREX.r3.2HG0192890	N/A	PHAVU_006G033800g	Solyc11g017450.2	N/A	OsXTH16
TraesCS2D02G442700	A4U43_C01F12310	N/A	N/A	HORVU.MOREX.r3.2HG0194350	Pp3c11_5710	N/A	Solyc12g042270.2	Zm00001eb430150	OsPTR5
TraesCS2D02G545400	N/A	N/A	N/A	HORVU.MOREX.r3.2HG0212850	N/A	N/A	N/A	Zm00001eb021600	OsGSTU12
TraesCS2D02G561400	A4U43_C07F22180	AT1G54540	N/A	HORVU.MOREX.r3.2HG0209950	Pp3c10_5660	PHAVU_001G080500g	Solyc02g036480.1	Zm00001eb066210	Os04g0677300
TraesCS3A02G046500	N/A	N/A	N/A	HORVU.MOREX.r3.7HG0742240	Pp3c10_13540	N/A	N/A	Zm00001eb038250	OspPLAIIgamma
TraesCS3A02G078400	N/A	N/A	N/A	HORVU.MOREX.r3.3HG0231420	N/A	N/A	N/A	N/A	N/A
TraesCS3A02G138300	A4U43_C04F11740	SBT3.5	N/A	HORVU.MOREX.r3.3HG0243460	N/A	PHAVU_011G012100g	Solyc05g013590.1	Zm00001eb112750	OsSub13
TraesCS3A02G138400	A4U43_C04F11740	SBT3.5	N/A	HORVU.MOREX.r3.3HG0243460	N/A	PHAVU_011G012100g	Solyc05g013590.1	Zm00001eb112750	OsSub13
TraesCS3A02G258000	N/A	ABCB9	N/A	HORVU.MOREX.r3.3HG0282640	Pp3c12_11230	PHAVU_002G232900g	Solyc02g071340.2	Zm00001eb178910	N/A
TraesCS3A02G272500	A4U43_C01F34780	N/A	N/A	HORVU.MOREX.r3.3HG0288830	N/A	N/A	N/A	Zm00001eb153200	Os01g0748900
TraesCS3A02G297200	N/A	N/A	N/A	HORVU.MOREX.r3.3HG0291910	N/A	PHAVU_001G076000g	Solyc01g101050.3	Zm00001eb328860	prx105
TraesCS3A02G301200	A4U43_C07F32420	GH3.4	N/A	HORVU.MOREX.r3.3HG0291280	N/A	PHAVU_002G014400g	Solyc01g107390.3	Zm00001eb152200	GH3-2
TraesCS3A02G326900	N/A	N/A	N/A	HORVU.MOREX.r3.3HG0294650	N/A	N/A	N/A	N/A	Os01g0793900
TraesCS3A02G347500	N/A	N/A	N/A	HORVU.MOREX.r3.3HG0304380	Pp3c3_27940	N/A	N/A	Zm00001eb149300	OsWRKY24
TraesCS3A02G488200	N/A	N/A	N/A	N/A	N/A	N/A	N/A	N/A	N/A
TraesCS3A02G495900	N/A	N/A	N/A	N/A	N/A	N/A	N/A	N/A	N/A
TraesCS3B02G093300	N/A	N/A	N/A	HORVU.MOREX.r3.3HG0231420	N/A	N/A	N/A	N/A	N/A
TraesCS3B02G132700	N/A	N/A	N/A	HORVU.MOREX.r3.3HG0237740	N/A	N/A	N/A	Zm00001eb121930	Os01g0183850
TraesCS3B02G144900	A4U43_C01F21020	N/A	N/A	N/A	N/A	N/A	N/A	Zm00001eb122610	OsUGT98B1
TraesCS3B02G155900	A4U43_C04F11740	SBT3.5	N/A	HORVU.MOREX.r3.3HG0243460	N/A	PHAVU_011G012100g	Solyc05g013590.1	Zm00001eb112750	OsSub13
TraesCS3B02G205100	N/A	N/A	N/A	HORVU.MOREX.r3.3HG0253630	N/A	N/A	N/A	Zm00001eb127770	Os01g0256500
TraesCS3B02G213600	A4U43_C04F9650	TDT	N/A	N/A	Pp3c15_15560	PHAVU_006G142700g	Solyc11g012360.2	Zm00001eb316570	N/A
TraesCS3B02G238500	A4U43_C01F23710	AT2G26190	N/A	HORVU.MOREX.r3.3HG0266950	N/A	PHAVU_005G1578001g	Solyc03g121770.2	Zm00001eb160050	Os01g0570800
TraesCS3B02G250900	A4U43_C05F29420	APG7	Cre03.g165215	HORVU.MOREX.r3.3HG0271550	Pp3c24_8100	PHAVU_011G010700g	Solyc11g068930.2	Zm00001eb358160	OsATG7
TraesCS3B02G256500	A4U43_C05F28610	CYP72A7	N/A	N/A	N/A	PHAVU_004G076200g	Solyc07g052073.1	Zm00001eb334000	Os01g0628700
TraesCS3B02G323500	N/A	SULTR3;5	N/A	HORVU.MOREX.r3.3HG0285320	N/A	PHAVU_004G1616000g	Solyc12g006950.2	Zm00001eb154590	OsSultr3
TraesCS3B02G335300	A4U43_C07F32420	GH3.4	N/A	HORVU.MOREX.r3.3HG0291280	N/A	PHAVU_002G014400g	Solyc01g107390.3	Zm00001eb152200	GH3-2
TraesCS3B02G356300	N/A	N/A	N/A	HORVU.MOREX.r3.3HG0294650	N/A	N/A	N/A	N/A	Os01g0793900
TraesCS3B02G379200	N/A	N/A	N/A	HORVU.MOREX.r3.3HG0304380	Pp3c3_27940	N/A	N/A	Zm00001eb149300	OsWRKY24
TraesCS3B02G465200	N/A	AT5G40900	N/A	HORVU.MOREX.r3.3HG0310480	Pp3c17_21870	PHAVU_001G094600g	N/A	N/A	N/A
TraesCS3B02G495700	N/A	MES10	N/A	HORVU.MOREX.r3.3HG0313990	Pp3c24_11800	PHAVU_002G022100g	Solyc01g108680.3	Zm00001eb142090	Pir7b
TraesCS3B02G528500	A4U43_C10F2800	AT1G33220	N/A	glucan endo-1,3-beta-D-glucosidase	Pp3c8_940	N/A	Solyc01g008610.3	Zm00001eb397970	Os01g0941500
TraesCS3B02G536100	N/A	N/A	N/A	N/A	N/A	N/A	N/A	N/A	N/A
TraesCS3B02G549200	N/A	DOX1	N/A	HORVU.MOREX.r3.7HG0637280	Pp3c26_4220	PHAVU_004G018900g	Solyc02g087070.3	Zm00001eb268320	PIOX
TraesCS3B02G553500	A4U43_C05F4960	AT1G76640	Cre03.g197500	HORVU.MOREX.r3.3HG0322140	N/A	PHAVU_001G095600g	Solyc02g094000.1	N/A	N/A
TraesCS3D02G188000	A4U43_C04F9650	TDT	N/A	N/A	Pp3c15_15560	PHAVU_006G142700g	Solyc11g012360.2	Zm00001eb316570	N/A
TraesCS3D02G225800	A4U43_C05F28610	CYP72A7	N/A	N/A	N/A	PHAVU_004G076200g	Solyc07g052073.1	Zm00001eb334000	Os01g0628700
TraesCS3D02G257900	N/A	ABCB9	N/A	HORVU.MOREX.r3.3HG0282640	Pp3c12_11230	PHAVU_002G232900g	Solyc02g071340.2	Zm00001eb178910	N/A
TraesCS3D02G272100	A4U43_C01F34780	N/A	N/A	HORVU.MOREX.r3.3HG0288830	N/A	N/A	N/A	Zm00001eb153200	Os01g0748900
TraesCS3D02G276200	A4U43_C06F12070	N/A	Cre04.g227600	N/A	N/A	PHAVU_009G112200g	Solyc08g066210.3	Zm00001eb083330	Os01g0742400
TraesCS3D02G300600	A4U43_C07F32420	GH3.4	N/A	HORVU.MOREX.r3.3HG0291280	N/A	PHAVU_002G014400g	Solyc01g107390.3	Zm00001eb152200	GH3-2
TraesCS3D02G318200	A4U43_C03F9370	G18F	N/A	HORVU.MOREX.r3.3HG0294310	Pp3c20_18810	PHAVU_005G091300g	Solyc07g064060.3	Zm00001eb151200	OsATG18e
TraesCS3D02G341100	N/A	N/A	N/A	HORVU.MOREX.r3.3HG0304380	Pp3c3_27940	N/A	N/A	Zm00001eb149300	OsWRKY24
TraesCS3D02G349100	A4U43_C02F2020	AT2G39400	N/A	HORVU.MOREX.r3.3HG0303210	N/A	PHAVU_007G009500g	Solyc04g010250.3	Zm00001eb089370	N/A
TraesCS3D02G461200	N/A	UGT76D1	N/A	HORVU.MOREX.r3.3HG0315260	N/A	PHAVU_001G238800g	Solyc03g078780.2	Zm00001eb304050	Os07g0241700
TraesCS3D02G467600	N/A	AT5G48430	N/A	HORVU.MOREX.r3.1HG0089050	N/A	N/A	N/A	Zm00001eb363360	Os01g0937100
TraesCS3D02G483000	N/A	N/A	N/A	N/A	N/A	N/A	N/A	N/A	N/A
TraesCS3D02G486100	N/A	N/A	N/A	N/A	N/A	N/A	N/A	N/A	N/A
TraesCS3D02G514300	A4U43_C10F16310	VEP1	N/A	HORVU.MOREX.r3.3HG0324450	Pp3c22_7050	PHAVU_009G070100g	Solyc01g091670.3	Zm00001eb020590	Os03g0436400
TraesCS3D02G514400	A4U43_C10F16310	VEP1	N/A	N/A	Pp3c22_7050	PHAVU_009G070100g	Solyc01g091670.3	Zm00001eb020590	Os03g0436400
TraesCS4A02G026200	A4U43_C01F19310	N/A	N/A	HORVU.MOREX.r3.5HG0420290	N/A	N/A	N/A	N/A	N/A
TraesCS4A02G035400	N/A	AT1G22190	N/A	HORVU.MOREX.r3.4HG0400710	Pp3c20_3770	PHAVU_001G251200g	Solyc04g054910.3	Zm00001eb007000	OsERF#047
TraesCS4A02G061700	N/A	N/A	N/A	HORVU.MOREX.r3.4HG0394960	N/A	N/A	N/A	Zm00001eb399590	HB2
TraesCS4A02G066200	A4U43_C09F16400	MSS1	N/A	HORVU.MOREX.r3.4HG0396130	Pp3c24_20800	PHAVU_002G046800g	Solyc09g075820.3	Zm00001eb008810	OsMST4
TraesCS4A02G115400	A4U43_C05F4620	SDR2	N/A	HORVU.MOREX.r3.4HG0383650	Pp3c3_30930	PHAVU_008G089900g	Solyc10g085380.2	Zm00001eb013890	Os03g0299200
TraesCS4A02G130300	A4U43_C07F8220	ALA1	N/A	HORVU.MOREX.r3.4HG0379790	Pp3c11_520	PHAVU_003G275700g	Solyc01g096930.3	Zm00001eb015510	Os03g0326000
TraesCS4A02G214300	A4U43_C02F6490	N/A	N/A	N/A	N/A	N/A	N/A	Zm00001eb168890	Os11g0198200
TraesCS4A02G365700	N/A	N/A	N/A	HORVU.MOREX.r3.5HG0528570	N/A	N/A	N/A	Zm00001eb063530	OsFWL8
TraesCS4A02G439000	N/A	N/A	N/A	N/A	N/A	PHAVU_003G263700g	Solyc01g056530.2	N/A	N/A
TraesCS4A02G498000	A4U43_C03F6360	N/A	N/A	N/A	N/A	PHAVU_002G155400g	Solyc08g080585.1	Zm00001eb032520	N/A
TraesCS4B02G049100	N/A	N/A	N/A	HORVU.MOREX.r3.4HG0337590	Pp3c14_1800	N/A	N/A	Zm00001eb055110	Os03g0713600
TraesCS4B02G059200	A4U43_C02F18570	PIP5K5	N/A	N/A	N/A	PHAVU_001G123800g	Solyc01g096410.3	Zm00001eb126050	N/A
TraesCS4B02G070500	N/A	5PTASE11	Cre11.g467546	HORVU.MOREX.r3.4HG0341090	Pp3c18_1400	N/A	N/A	Zm00001eb051200	N/A
TraesCS4B02G101700	A4U43_C02F6490	N/A	N/A	N/A	N/A	N/A	N/A	Zm00001eb168890	Os11g0198200
TraesCS4B02G178500	N/A	N/A	N/A	HORVU.MOREX.r3.4HG0380790	N/A	N/A	N/A	Zm00001eb015160	N/A
TraesCS4B02G210100	A4U43_C07F1310	HAI2	N/A	HORVU.MOREX.r3.4HG0389000	N/A	PHAVU_001G236000g	Solyc03g096670.3	Zm00001eb012040	OsPP2C30
TraesCS4B02G247300	A4U43_C03F20190	AT1G13750	N/A	HORVU.MOREX.r3.4HG0396690	Pp3c2_37680	PHAVU_003G042300g	Solyc05g012260.3	Zm00001eb400210	OsPAP1a
TraesCS4B02G254700	N/A	N/A	N/A	HORVU.MOREX.r3.4HG0398060	N/A	N/A	N/A	Zm00001eb400570	OsPP2C29
TraesCS4B02G268100	N/A	AT1G22190	N/A	HORVU.MOREX.r3.4HG0400710	Pp3c20_3770	PHAVU_001G251200g	Solyc04g054910.3	Zm00001eb007000	OsERF#047
TraesCS4B02G271800	N/A	N/A	N/A	HORVU.MOREX.r3.4HG0401170	N/A	N/A	N/A	N/A	N/A
TraesCS4B02G304800	N/A	N/A	N/A	HORVU.MOREX.r3.4HG0406580	N/A	N/A	N/A	Zm00001eb006690	OsAGP3
TraesCS4B02G304900	N/A	N/A	N/A	HORVU.MOREX.r3.4HG0406630	N/A	N/A	N/A	Zm00001eb006690	OsAGP3
TraesCS4B02G377500	A4U43_C06F670	AT5G38950	N/A	HORVU.MOREX.r3.4HG0419050	N/A	N/A	Solyc10g078840.2	N/A	GLP8-5
TraesCS4B02G378100	A4U43_C06F670	AT5G38950	N/A	N/A	N/A	N/A	Solyc10g078840.2	N/A	GLP8-5
TraesCS4B02G378300	A4U43_C06F670	AT5G38950	N/A	N/A	N/A	N/A	Solyc10g078840.2	N/A	GLP8-5
TraesCS4D02G015000	A4U43_C03F6540	AT1G16510	N/A	HORVU.MOREX.r3.4HG0333350	N/A	PHAVU_005G060300g	Solyc07g066560.1	Zm00001eb052570	OsSAUR15
TraesCS4D02G052400	A4U43_C05F3870	PTR6	Cre04.g224700	HORVU.MOREX.r3.4HG0338080	Pp3c8_15410	PHAVU_002G185600g	Solyc12g042280.2	Zm00001eb055470	OsPTR8
TraesCS4D02G069300	N/A	5PTASE11	Cre11.g467546	HORVU.MOREX.r3.4HG0341090	Pp3c18_1400	N/A	N/A	Zm00001eb051200	N/A
TraesCS4D02G098300	A4U43_C02F6490	N/A	N/A	N/A	N/A	N/A	N/A	Zm00001eb168890	Os11g0198200
TraesCS4D02G176300	A4U43_C07F8220	ALA1	N/A	HORVU.MOREX.r3.4HG0379790	Pp3c11_520	PHAVU_003G275700g	Solyc01g096930.3	Zm00001eb015510	Os03g0326000
TraesCS4D02G190100	A4U43_C05F4620	SDR2	N/A	HORVU.MOREX.r3.4HG0383650	Pp3c3_30930	PHAVU_008G089900g	Solyc10g085380.2	Zm00001eb013890	Os03g0299200
TraesCS4D02G219400	A4U43_C03F15030	AT1G13340	Cre10.g435400	HORVU.MOREX.r3.4HG0390770	Pp3c14_9750	PHAVU_002G082300g	Solyc02g085830.3	Zm00001eb011220	Os03g0257600
TraesCS4D02G227300	N/A	AT3G02100	N/A	HORVU.MOREX.r3.4HG0392480	N/A	PHAVU_004G035300g	Solyc02g066960.3	Zm00001eb061920	N/A
TraesCS4D02G229500	N/A	N/A	N/A	HORVU.MOREX.r3.1HG0028360	N/A	N/A	Solyc00g010525.1	Zm00001eb264030	N/A
TraesCS4D02G238600	N/A	N/A	N/A	HORVU.MOREX.r3.4HG0394960	N/A	N/A	N/A	Zm00001eb399590	HB2
TraesCS4D02G243100	A4U43_C09F16400	MSS1	N/A	HORVU.MOREX.r3.4HG0396130	Pp3c24_20800	PHAVU_002G046800g	Solyc09g075820.3	Zm00001eb008810	OsMST4
TraesCS4D02G265100	N/A	N/A	N/A	HORVU.MOREX.r3.4HG0399990	N/A	N/A	N/A	Zm00001eb401130	N/A
TraesCS4D02G267500	N/A	AT1G22190	N/A	HORVU.MOREX.r3.4HG0400710	Pp3c20_3770	PHAVU_001G251200g	Solyc04g054910.3	Zm00001eb007000	OsERF#047
TraesCS4D02G339200	A4U43_C04F590	AT2G38970	Cre09.g395843	HORVU.MOREX.r3.4HG0412090	N/A	N/A	Solyc05g056140.3	Zm00001eb003460	OsRFPH2-9
TraesCS5A02G017900	A4U43_C03F6360	N/A	N/A	HORVU.MOREX.r3.5HG0423060	N/A	PHAVU_002G155400g	Solyc08g080585.1	Zm00001eb150050	Os12g0630200
TraesCS5A02G025400	A4U43_C03F4750	CAT2	N/A	HORVU.MOREX.r3.5HG0425110	Pp3c1_14670	PHAVU_001G104600g	Solyc02g037510.3	Zm00001eb032230	OsCAT11
TraesCS5A02G070600	N/A	ZF2	N/A	HORVU.MOREX.r3.5HG0438880	Pp3c23_800	PHAVU_007G044500g	N/A	Zm00001eb030190	RZF71
TraesCS5A02G082200	A4U43_C07F35540	AT1G74390	N/A	HORVU.MOREX.r3.5HG0440870	N/A	PHAVU_003G188500g	Solyc03g115780.2	Zm00001eb223190	Os10g0407500
TraesCS5A02G154900	A4U43_C02F2660	N/A	N/A	HORVU.MOREX.r3.5HG0466060	N/A	N/A	N/A	N/A	N/A
TraesCS5A02G198800	A4U43_C05F15670	N/A	Cre02.g084900	HORVU.MOREX.r3.5HG0477620	N/A	N/A	N/A	N/A	OsPUB6
TraesCS5A02G236700	A4U43_C07F28260	PHT3;2	Cre03.g172300	HORVU.MOREX.r3.5HG0486200	Pp3c11_9290	PHAVU_002G282900g	Solyc03g097840.3	Zm00001eb314770	OsPT19
TraesCS5A02G261400	A4U43_C06F520	AT4G20820	N/A	HORVU.MOREX.r3.5HG0490260	N/A	PHAVU_002G199700g	Solyc02g070170.1	Zm00001eb384900	Os06g0549900
TraesCS5A02G263100	A4U43_C04F9650	TDT	N/A	HORVU.MOREX.r3.5HG0490520	Pp3c15_15560	PHAVU_006G142700g	Solyc11g012360.2	N/A	Os09g0484900
TraesCS5A02G280700	A4U43_C04F20750	AT4G13010	N/A	HORVU.MOREX.r3.5HG0493170	Pp3c13_1410	PHAVU_008G132800g	Solyc09g059020.3	Zm00001eb102290	Os09g0502500
TraesCS5A02G281700	N/A	N/A	N/A	N/A	N/A	N/A	N/A	Zm00001eb355980	Sci1
TraesCS5A02G397900	N/A	CYP81K2	N/A	N/A	N/A	PHAVU_004G0682001g	Solyc04g007945.1	Zm00001eb058110	OsCYP81A5
TraesCS5A02G439700	A4U43_C03F7450	N/A	Cre01.g045000	N/A	N/A	N/A	N/A	Zm00001eb299370	N/A
TraesCS5A02G439800	A4U43_C03F7450	N/A	Cre01.g045000	HORVU.MOREX.r3.5HG0519270	N/A	N/A	N/A	Zm00001eb299370	N/A
TraesCS5A02G494800	A4U43_C04F5060	N/A	N/A	HORVU.MOREX.r3.4HG0410620	N/A	PHAVU_009G006800g	N/A	Zm00001eb002250	OsMLO2
TraesCS5B02G015500	A4U43_C03F6360	N/A	N/A	HORVU.MOREX.r3.5HG0423060	N/A	PHAVU_002G155400g	Solyc08g080585.1	Zm00001eb150050	Os12g0630200
TraesCS5B02G029400	N/A	N/A	N/A	N/A	N/A	N/A	N/A	N/A	Os03g0645966
TraesCS5B02G056800	N/A	N/A	N/A	N/A	N/A	N/A	N/A	N/A	Os12g0606000
TraesCS5B02G076400	N/A	ZF2	N/A	HORVU.MOREX.r3.5HG0438880	Pp3c23_800	PHAVU_007G044500g	N/A	Zm00001eb030190	RZF71
TraesCS5B02G084100	A4U43_C07F35540	AT1G74390	N/A	HORVU.MOREX.r3.5HG0440870	N/A	PHAVU_003G188500g	Solyc03g115780.2	Zm00001eb223190	Os10g0407500
TraesCS5B02G153100	A4U43_C02F2660	N/A	N/A	HORVU.MOREX.r3.5HG0466060	N/A	N/A	N/A	N/A	N/A
TraesCS5B02G207900	A4U43_C06F4170	RSH3	Cre03.g159800	HORVU.MOREX.r3.5HG0480050	Pp3c16_12030	PHAVU_010G129100g	Solyc03g123370.3	Zm00001eb100250	Os09g0442600
TraesCS5B02G217000	A4U43_C05F25290	GLR2.3	Cre12.g542569	HORVU.MOREX.r3.5HG0481710	N/A	N/A	Solyc08g006500.3	Zm00001eb099820	OsGLR1.1
TraesCS5B02G236300	A4U43_C07F28260	PHT3;2	Cre03.g172300	HORVU.MOREX.r3.5HG0486200	Pp3c11_9290	PHAVU_002G282900g	Solyc03g097840.3	Zm00001eb314770	OsPT19
TraesCS5B02G261500	A4U43_C04F9650	TDT	N/A	HORVU.MOREX.r3.5HG0490520	Pp3c15_15560	PHAVU_006G142700g	Solyc11g012360.2	N/A	Os09g0484900
TraesCS5B02G280900	N/A	N/A	N/A	N/A	N/A	N/A	N/A	Zm00001eb355980	Sci1
TraesCS5B02G394200	A4U43_C05F16790	AT5G20940	N/A	beta-D-glucan exohydrolase isoenzyme ExoI	Pp3c23_18990	PHAVU_001G112600g	Solyc01g009240.3	Zm00001eb057250	Os03g0749500
TraesCS5B02G403000	N/A	CYP81K2	N/A	N/A	N/A	PHAVU_004G0682001g	Solyc04g007945.1	Zm00001eb058110	OsCYP81A5
TraesCS5B02G403100	N/A	CYP81K2	N/A	N/A	N/A	PHAVU_004G0682001g	Solyc04g007945.1	Zm00001eb058110	OsCYP81A5
TraesCS5B02G442600	A4U43_C03F7450	N/A	Cre01.g045000	N/A	N/A	N/A	N/A	Zm00001eb299370	N/A
TraesCS5B02G442900	A4U43_C03F7450	N/A	Cre01.g045000	HORVU.MOREX.r3.5HG0519310	N/A	N/A	N/A	Zm00001eb299370	N/A
TraesCS5B02G443700	A4U43_C03F7450	N/A	Cre01.g045000	HORVU.MOREX.r3.5HG0519310	N/A	N/A	N/A	Zm00001eb299370	N/A
TraesCS5B02G507500	N/A	N/A	N/A	HORVU.MOREX.r3.5HG0528570	N/A	N/A	N/A	Zm00001eb063530	OsFWL8
TraesCS5B02G565600	N/A	N/A	N/A	N/A	N/A	N/A	N/A	Zm00001eb138280	Os01g0550800
TraesCS5D02G031800	A4U43_C03F4750	CAT2	N/A	HORVU.MOREX.r3.5HG0425110	Pp3c1_14670	PHAVU_001G104600g	Solyc02g037510.3	Zm00001eb032230	OsCAT11
TraesCS5D02G038800	A4U43_C07F34200	NCED5	N/A	HORVU.MOREX.r3.5HG0426410	Pp3c16_17210	PHAVU_005G051600g	NCED1	Zm00001eb031940	OsNCED2
TraesCS5D02G061400	N/A	N/A	N/A	HORVU.MOREX.r3.5HG0430550	N/A	N/A	N/A	N/A	Os12g0606000
TraesCS5D02G082700	N/A	ZF2	N/A	HORVU.MOREX.r3.5HG0438880	Pp3c23_800	PHAVU_007G044500g	N/A	Zm00001eb030190	RZF71
TraesCS5D02G090400	A4U43_C07F35540	AT1G74390	N/A	HORVU.MOREX.r3.5HG0440870	N/A	PHAVU_003G188500g	Solyc03g115780.2	Zm00001eb223190	Os10g0407500
TraesCS5D02G168400	A4U43_C01F90	CCR1	N/A	HORVU.MOREX.r3.5HG0468580	Pp3c7_17190	PHAVU_005G182100g	Solyc03g116910.3	Zm00001eb307060	OsCCR17
TraesCS5D02G199100	N/A	N/A	N/A	N/A	N/A	N/A	N/A	Zm00001eb098620	Os09g0364400
TraesCS5D02G204700	A4U43_C05F15670	N/A	Cre02.g084900	HORVU.MOREX.r3.5HG0477620	N/A	N/A	N/A	N/A	OsPUB6
TraesCS5D02G243700	A4U43_C07F28260	PHT3;2	Cre03.g172300	HORVU.MOREX.r3.5HG0486200	Pp3c11_9290	PHAVU_002G282900g	Solyc03g097840.3	Zm00001eb314770	OsPT19
TraesCS5D02G268800	A4U43_C06F520	AT4G20820	N/A	HORVU.MOREX.r3.5HG0490260	N/A	PHAVU_002G199700g	Solyc02g070170.1	Zm00001eb384900	Os06g0549900
TraesCS5D02G288900	N/A	N/A	N/A	N/A	N/A	N/A	N/A	Zm00001eb355980	Sci1
TraesCS5D02G342600	N/A	N/A	N/A	HORVU.MOREX.r3.6HG0555560	N/A	N/A	N/A	Zm00001eb091250	Os11g0183150
TraesCS5D02G373700	N/A	N/A	N/A	HORVU.MOREX.r3.5HG0506020	N/A	N/A	N/A	N/A	OsWAK20
TraesCS5D02G399000	A4U43_C05F16790	AT5G20940	N/A	beta-D-glucan exohydrolase isoenzyme ExoI	Pp3c23_18990	PHAVU_001G112600g	Solyc01g009240.3	Zm00001eb057250	Os03g0749500
TraesCS5D02G407500	N/A	CYP81K2	N/A	N/A	N/A	PHAVU_004G0682001g	Solyc04g007945.1	Zm00001eb058110	OsCYP81A5
TraesCS5D02G410500	N/A	N/A	N/A	HORVU.MOREX.r3.5HG0512600	N/A	PHAVU_001G059100g	Solyc07g017880.3	Zm00001eb214260	Os03g0762300
TraesCS5D02G446900	A4U43_C03F7450	N/A	Cre01.g045000	HORVU.MOREX.r3.5HG0519270	N/A	N/A	N/A	Zm00001eb299370	N/A
TraesCS5D02G452500	A4U43_C10F17280	ABCG39	N/A	HORVU.MOREX.r3.5HG0520190	N/A	PHAVU_001G187700g	Solyc05g055330.3	Zm00001eb065380	OsABCG48
TraesCS5D02G488400	A4U43_C06F17970	N/A	N/A	N/A	N/A	N/A	N/A	N/A	N/A
TraesCS5D02G499000	A4U43_UnF3880	NRPB1	Cre16.g680900	N/A	Pp3c15_4150	PHAVU_002G104500g	Solyc02g083220.2	Zm00001eb416050	N/A
TraesCS5D02G507300	A4U43_C02F21410	AT3G05600	N/A	HORVU.MOREX.r3.5HG0528540	Pp3c1_42760	PHAVU_003G106900g	Solyc01g066450.3	Zm00001eb211290	Os03g0829200
TraesCS6A02G171800	A4U43_C04F5830	ABCB15	Cre10.g443000	HORVU.MOREX.r3.6HG0574990	Pp3c22_11240	PHAVU_004G023100g	Solyc02g087410.3	Zm00001eb206350	Os02g0189800
TraesCS6A02G181000	N/A	N/A	N/A	N/A	N/A	PHAVU_003G206100g	N/A	Zm00001eb172560	Os02g0186800
TraesCS6A02G216100	N/A	N/A	N/A	HORVU.MOREX.r3.6HG0592970	N/A	N/A	N/A	Zm00001eb246640	Cht6
TraesCS6A02G265500	A4U43_C05F21890	AT1G03370	N/A	HORVU.MOREX.r3.6HG0605810	N/A	PHAVU_003G088200g	Solyc04g015160.3	Zm00001eb033780	Os08g0492400
TraesCS6A02G292900	N/A	N/A	N/A	HORVU.MOREX.r3.6HG0612440	N/A	N/A	N/A	Zm00001eb388210	Os09g0129600
TraesCS6A02G299200	A4U43_C09F14410	PYD1	Cre13.g578750	HORVU.MOREX.r3.6HG0613490	Pp3c20_21870	PHAVU_004G148000g	Solyc03g097910.3	Zm00001eb253890	OsDHODH1
TraesCS6A02G351300	A4U43_C05F25470	TPS11	Cre06.g278221	HORVU.MOREX.r3.6HG0622920	Pp3c11_17560	PHAVU_003G150400g	Solyc07g006500.3	Zm00001eb192680	OsTPS5
TraesCS6A02G382300	A4U43_C04F7450	PUB23	N/A	HORVU.MOREX.r3.6HG0628340	N/A	PHAVU_001G196000g	Solyc01g007010.3	Zm00001eb243070	OsPUB33
TraesCS6B02G085400	N/A	N/A	N/A	HORVU.MOREX.r3.6HG0548770	N/A	N/A	N/A	N/A	Os02g0575000
TraesCS6B02G095100	N/A	N/A	N/A	HORVU.MOREX.r3.6HG0549870	N/A	N/A	N/A	N/A	Os11g0279750
TraesCS6B02G198900	A4U43_C05F9170	AT3G30390	N/A	HORVU.MOREX.r3.6HG0574850	Pp3c18_17440	PHAVU_004G045100g	Solyc02g065680.3	Zm00001eb234980	OsATL6
TraesCS6B02G199700	A4U43_C04F5830	ABCB15	Cre10.g443000	HORVU.MOREX.r3.6HG0574990	Pp3c22_11240	PHAVU_004G023100g	Solyc02g087410.3	Zm00001eb206350	Os02g0189800
TraesCS6B02G298500	A4U43_C04F22910	CYP707A1	N/A	N/A	N/A	PHAVU_002G122200g	CYP707A2	Zm00001eb033010	OsABA8OX1
TraesCS6B02G339100	A4U43_C01F28930	N/A	N/A	HORVU.MOREX.r3.6HG0615730	N/A	N/A	N/A	Zm00001eb270290	Os02g0331200
TraesCS6B02G351600	N/A	AT1G49390	N/A	HORVU.MOREX.r3.6HG0617740	N/A	PHAVU_003G171600g	Solyc07g045040.3	Zm00001eb027940	Os02g0280700
TraesCS6B02G384500	A4U43_C05F25470	TPS11	Cre06.g278221	HORVU.MOREX.r3.6HG0622920	Pp3c11_17560	PHAVU_003G150400g	Solyc07g006500.3	Zm00001eb192680	OsTPS5
TraesCS6B02G420600	A4U43_C04F7450	PUB23	N/A	HORVU.MOREX.r3.6HG0628340	N/A	PHAVU_001G196000g	Solyc01g007010.3	Zm00001eb243070	OsPUB33
TraesCS6B02G421400	A4U43_C04F7450	PUB23	N/A	HORVU.MOREX.r3.6HG0628340	N/A	PHAVU_001G196000g	Solyc01g007010.3	Zm00001eb243070	OsPUB33
TraesCS6B02G473800	A4U43_C03F6360	N/A	N/A	N/A	N/A	PHAVU_002G155400g	Solyc08g080585.1	Zm00001eb032520	OsPR5
TraesCS6D02G061000	N/A	N/A	N/A	HORVU.MOREX.r3.6HG0548770	N/A	N/A	N/A	N/A	Os02g0575000
TraesCS6D02G160400	A4U43_C05F9170	AT3G30390	N/A	HORVU.MOREX.r3.6HG0574850	Pp3c18_17440	PHAVU_004G045100g	Solyc02g065680.3	Zm00001eb234980	OsATL6
TraesCS6D02G280700	N/A	N/A	N/A	HORVU.MOREX.r3.6HG0614070	N/A	PHAVU_009G239800g	N/A	Zm00001eb005570	Os06g0241100
TraesCS6D02G311400	A4U43_C06F17980	TLL1	N/A	HORVU.MOREX.r3.6HG0619520	Pp3c3_19310	PHAVU_001G022800g	Solyc02g090920.2	N/A	Os02g0767200
TraesCS6D02G361500	N/A	LAC7	N/A	HORVU.MOREX.r3.6HG0627650	N/A	PHAVU_008G112100g	Solyc05g043360.2	Zm00001eb127360	N/A
TraesCS6D02G367100	A4U43_C04F7450	PUB23	N/A	HORVU.MOREX.r3.6HG0628340	N/A	PHAVU_001G196000g	Solyc01g007010.3	Zm00001eb243070	OsPUB33
TraesCS7A02G073000	N/A	N/A	N/A	N/A	N/A	N/A	N/A	N/A	N/A
TraesCS7A02G073100	N/A	N/A	N/A	N/A	N/A	N/A	N/A	N/A	N/A
TraesCS7A02G195800	N/A	AT1G24140	Cre14.g609202	HORVU.MOREX.r3.7HG0667900	Pp3c8_14810	PHAVU_002G076600g	Solyc04g005050.2	Zm00001eb371880	Os06g0239100
TraesCS7A02G198300	A4U43_C03F15020	LGT9	N/A	HORVU.MOREX.r3.7HG0668680	Pp3c16_25090	PHAVU_002G077400g	Solyc02g087350.2	Zm00001eb371720	Os06g0247000
TraesCS7A02G381300	A4U43_C05F10900	AT1G67800	Cre09.g399550	HORVU.MOREX.r3.7HG0720750	N/A	PHAVU_001G255900g	Solyc02g093520.3	Zm00001eb276190	Os06g0608800
TraesCS7B02G024200	N/A	AT5G27370	Cre07.g312850	HORVU.MOREX.r3.7HG0739820	Pp3c13_11600	N/A	N/A	Zm00001eb371930	Os01g0389200
TraesCS7B02G106300	N/A	N/A	N/A	N/A	N/A	N/A	N/A	Zm00001eb280150	Os06g0249350
TraesCS7B02G145200	A4U43_C01F2120	LOX2	N/A	HORVU.MOREX.r3.7HG0679840	Pp3c4_10250	PHAVU_006G016900g	Solyc01g005750.1	Zm00001eb035010	Lox2:Os:1
TraesCS7B02G253700	N/A	N/A	Cre02.g092350	N/A	Pp3c8_15480	N/A	N/A	N/A	OsCYP51H5
TraesCS7B02G356400	A4U43_C04F12350	N/A	N/A	N/A	N/A	PHAVU_010G100400g	Solyc01g094835.1	Zm00001eb037990	N/A
TraesCS7B02G417700	A4U43_C03F6360	N/A	N/A	HORVU.MOREX.r3.5HG0423060	N/A	PHAVU_002G155400g	Solyc08g080585.1	Zm00001eb150050	Os12g0630200
TraesCS7D02G071200	N/A	N/A	N/A	HORVU.MOREX.r3.7HG0647190	Pp3c13_5060	PHAVU_004G127500g	Solyc06g076655.1	Zm00001eb377870	OsEno5
TraesCS7D02G116900	N/A	N/A	ch3-III	N/A	Pp3c17_5850	PHAVU_011G057200g	N/A	N/A	N/A
TraesCS7D02G157300	A4U43_C06F3150	AT1G53820	N/A	HORVU.MOREX.r3.7HG0660720	Pp3c13_4710	PHAVU_009G261400g	Solyc03g123680.1	Zm00001eb374170	Os06g0192800
TraesCS7D02G201600	A4U43_C03F15810	CMPG1	N/A	HORVU.MOREX.r3.7HG0668940	N/A	PHAVU_001G228500g	Solyc01g005160.3	Zm00001eb371590	OsPUB39
TraesCS7D02G327600	N/A	N/A	N/A	HORVU.MOREX.r3.7HG0708450	N/A	N/A	N/A	Zm00001eb089470	Os04g0110100
TraesCS7D02G350500	N/A	N/A	Cre17.g722150	HORVU.MOREX.r3.7HG0714140	Pp3c12_23800	N/A	Solyc06g065560.2	Zm00001eb385870	N/A
TraesCS7D02G357400	N/A	N/A	N/A	HORVU.MOREX.r3.7HG0715950	N/A	N/A	N/A	N/A	Os08g0205800
TraesCS7D02G451800	A4U43_C06F280	AT5G11720	Cre03.g194700	Agl1	Pp3c10_1820	PHAVU_006G125100g	Solyc02g069670.3	Zm00001eb273940	Os06g0675700
TraesCS7D02G457400	N/A	N/A	N/A	HORVU.MOREX.r3.7HG0736790	Pp3c17_23620	PHAVU_006G025400g	Solyc07g045000.3	Zm00001eb274260	OsMPH1
TraesCS7D02G460500	A4U43_C06F670	AT5G38950	N/A	N/A	N/A	N/A	Solyc10g078840.2	N/A	N/A
TraesCS7D02G479700	N/A	AT5G27370	Cre07.g312850	HORVU.MOREX.r3.7HG0739820	Pp3c13_11600	N/A	N/A	Zm00001eb371930	Os01g0389200
TraesCSU02G025000	N/A	N/A	N/A	N/A	N/A	PHAVU_003G206100g	N/A	Zm00001eb234450	Os02g0184700
TraesCSU02G128100	A4U43_C06F670	AT5G38950	N/A	N/A	N/A	N/A	Solyc10g078840.2	N/A	GLP8-5
TraesCSU02G128400	A4U43_C06F670	AT5G38950	N/A	N/A	N/A	N/A	Solyc10g078840.2	N/A	GLP8-5
TraesCSU02G145600	A4U43_C06F670	AT5G38950	N/A	HORVU.MOREX.r3.4HG0419050	N/A	N/A	Solyc10g078840.2	N/A	GLP8-5
TraesCSU02G145700	A4U43_C06F670	AT5G38950	N/A	N/A	N/A	N/A	Solyc10g078840.2	N/A	GLP8-5
TraesCSU02G146600	A4U43_C03F6360	N/A	N/A	N/A	N/A	PHAVU_002G155400g	Solyc08g080585.1	Zm00001eb032520	OsPR5
TraesCSU02G182300	N/A	N/A	ch3-III	N/A	Pp3c17_5850	N/A	N/A	N/A	N/A
TraesCSU02G253900	A4U43_C06F17970	N/A	N/A	N/A	N/A	N/A	N/A	N/A	ZRP4

## Sheet: wheat_conserved_genes
gene_id	A.officinalis	A.thaliana	C.reinhardt	H.vulgare	P.patens	P.vulgaris	S.lycopersicum	Z.mays	O.sativa	description
TraesCS2B02G533000	N/A	N/A	N/A	N/A	N/A	N/A	N/A	N/A	N/A
TraesCS2D02G044100	N/A	N/A	N/A	N/A	N/A	N/A	N/A	N/A	N/A
TraesCS3A02G488200	N/A	N/A	N/A	N/A	N/A	N/A	N/A	N/A	N/A
TraesCS3A02G495900	N/A	N/A	N/A	N/A	N/A	N/A	N/A	N/A	N/A
TraesCS3B02G536100	N/A	N/A	N/A	N/A	N/A	N/A	N/A	N/A	N/A
TraesCS3D02G483000	N/A	N/A	N/A	N/A	N/A	N/A	N/A	N/A	N/A
TraesCS3D02G486100	N/A	N/A	N/A	N/A	N/A	N/A	N/A	N/A	N/A
TraesCS7A02G073000	N/A	N/A	N/A	N/A	N/A	N/A	N/A	N/A	N/A
TraesCS7A02G073100	N/A	N/A	N/A	N/A	N/A	N/A	N/A	N/A	N/A
TraesCS1A02G209100	A4U43_C04F9530	ERD5	Cre01.g036850	HORVU.MOREX.r3.1HG0055890	Pp3c16_2800	PHAVU_002G300800g	Solyc02g089620.3	Zm00001eb022980	OsProDH	proline dehydrogenase
TraesCS2A02G049700	A4U43_C10F15770	ABCG24	Cre02.g112550	HORVU.MOREX.r3.2HG0102150	Pp3c16_25830	PHAVU_007G096900g	Solyc04g025170.3	Zm00001eb087920	OsABCG8	ABC transporter
TraesCS3B02G250900	A4U43_C05F29420	APG7	Cre03.g165215	HORVU.MOREX.r3.3HG0271550	Pp3c24_8100	PHAVU_011G010700g	Solyc11g068930.2	Zm00001eb358160	OsATG7	Ubiquitin-like modifier-activating enzyme N terminal
TraesCS4D02G052400	A4U43_C05F3870	PTR6	Cre04.g224700	HORVU.MOREX.r3.4HG0338080	Pp3c8_15410	PHAVU_002G185600g	Solyc12g042280.2	Zm00001eb055470	OsPTR8	N transporter
TraesCS4D02G219400	A4U43_C03F15030	AT1G13340	Cre10.g435400	HORVU.MOREX.r3.4HG0390770	Pp3c14_9750	PHAVU_002G082300g	Solyc02g085830.3	Zm00001eb011220	Os03g0257600	NAD binding enzyme
TraesCS5A02G236700	A4U43_C07F28260	PHT3;2	Cre03.g172300	HORVU.MOREX.r3.5HG0486200	Pp3c11_9290	PHAVU_002G282900g	Solyc03g097840.3	Zm00001eb314770	OsPT19	P transport in mitochondria
TraesCS5B02G207900	A4U43_C06F4170	RSH3	Cre03.g159800	HORVU.MOREX.r3.5HG0480050	Pp3c16_12030	PHAVU_010G129100g	Solyc03g123370.3	Zm00001eb100250	Os09g0442600	GTP diphosphokinase RSH3
TraesCS5B02G236300	A4U43_C07F28260	PHT3;2	Cre03.g172300	HORVU.MOREX.r3.5HG0486200	Pp3c11_9290	PHAVU_002G282900g	Solyc03g097840.3	Zm00001eb314770	OsPT19	P transport in mitochondria
TraesCS5D02G243700	A4U43_C07F28260	PHT3;2	Cre03.g172300	HORVU.MOREX.r3.5HG0486200	Pp3c11_9290	PHAVU_002G282900g	Solyc03g097840.3	Zm00001eb314770	OsPT19	P transport in mitochondria
TraesCS6A02G171800	A4U43_C04F5830	ABCB15	Cre10.g443000	HORVU.MOREX.r3.6HG0574990	Pp3c22_11240	PHAVU_004G023100g	Solyc02g087410.3	Zm00001eb206350	Os02g0189800	ABC transporter
TraesCS6A02G299200	A4U43_C09F14410	PYD1	Cre13.g578750	HORVU.MOREX.r3.6HG0613490	Pp3c20_21870	PHAVU_004G148000g	Solyc03g097910.3	Zm00001eb253890	OsDHODH1	Dihydropyrimidine dehydrogenase
TraesCS6A02G351300	A4U43_C05F25470	TPS11	Cre06.g278221	HORVU.MOREX.r3.6HG0622920	Pp3c11_17560	PHAVU_003G150400g	Solyc07g006500.3	Zm00001eb192680	OsTPS5	trehalose-phosphatases synthase
TraesCS6B02G199700	A4U43_C04F5830	ABCB15	Cre10.g443000	HORVU.MOREX.r3.6HG0574990	Pp3c22_11240	PHAVU_004G023100g	Solyc02g087410.3	Zm00001eb206350	Os02g0189800	ABC transporter
TraesCS6B02G384500	A4U43_C05F25470	TPS11	Cre06.g278221	HORVU.MOREX.r3.6HG0622920	Pp3c11_17560	PHAVU_003G150400g	Solyc07g006500.3	Zm00001eb192680	OsTPS5	trehalose-phosphatases synthase
TraesCS7D02G451800	A4U43_C06F280	AT5G11720	Cre03.g194700	Agl1	Pp3c10_1820	PHAVU_006G125100g	Solyc02g069670.3	Zm00001eb273940	Os06g0675700	alpha-glucosidase

## Sheet: wheat_DEGs_Rice_Ortholog_FDR
CDS_id	gene_id	type	species	chr	position_Mbp	description	source	ortholog_in_rice	orthologs_description	FDR	-log10(FDR)
TraesCS1A02G005400.1	TraesCS1A02G005400	protein_coding	Triticum aestivum	1A	3.11719	MoT responsive	This study	N/A	N/A	4.57634e-05	4.33948
TraesCS1A02G048700.1	TraesCS1A02G048700	protein_coding	Triticum aestivum	1A	30.1966	MoT responsive	This study	Os07g0175600	Plant lipid transfer protein and hydrophobic protein, helical domain containing protein	0.00247532	2.60637
TraesCS1A02G082500.2	TraesCS1A02G082500	protein_coding	Triticum aestivum	1A	65.7586	MoT responsive	This study	N/A	N/A	1.28294e-09	8.89179
TraesCS1A02G110000.1	TraesCS1A02G110000	protein_coding	Triticum aestivum	1A	108.922	MoT responsive	This study	Os08g0457400	Similar to Avr9/Cf-9 induced kinase 1	0.000115068	3.93904
TraesCS1A02G186400.1	TraesCS1A02G186400	protein_coding	Triticum aestivum	1A	337.655	MoT responsive	This study	N/A	N/A	6.86595e-05	4.1633
TraesCS1A02G186600.1	TraesCS1A02G186600	protein_coding	Triticum aestivum	1A	337.677	MoT responsive	This study	Os10g0368100	Similar to Glutathione S-transferase GSTU35 (Fragment)	6.42971e-83	82.1918
TraesCS1A02G186600.1	TraesCS1A02G186600	protein_coding	Triticum aestivum	1A	337.677	MoT responsive	This study	Os10g0365200	Thioredoxin fold domain containing protein	6.42971e-83	82.1918
TraesCS1A02G186600.1	TraesCS1A02G186600	protein_coding	Triticum aestivum	1A	337.677	MoT responsive	This study	Os10g0528300	Tau class GST protein 4	6.42971e-83	82.1918
TraesCS1A02G265600.1	TraesCS1A02G265600	protein_coding	Triticum aestivum	1A	461.338	MoT responsive	This study	N/A	N/A	1.09643e-50	49.96
TraesCS1A02G273600.1	TraesCS1A02G273600	protein_coding	Triticum aestivum	1A	467.191	MoT responsive	This study	Os05g0493100	Similar to KI domain interacting kinase 1	0.00208963	2.67993
TraesCS1A02G351000.1	TraesCS1A02G351000	protein_coding	Triticum aestivum	1A	535.446	MoT responsive	This study	Os05g0531100	Protein of unknown function DUF584 family protein	1.45695e-09	8.83656
TraesCS1A02G424100.1	TraesCS1A02G424100	protein_coding	Triticum aestivum	1A	579.172	MoT responsive	This study	N/A	N/A	1.81443e-49	48.7413
TraesCS1B02G100100.1	TraesCS1B02G100100	protein_coding	Triticum aestivum	1B	108.21	MoT responsive	This study	N/A	N/A	1.28294e-09	8.89179
TraesCS1B02G194600.1	TraesCS1B02G194600	protein_coding	Triticum aestivum	1B	349.572	MoT responsive	This study	Os10g0365200	Thioredoxin fold domain containing protein	1.42763e-05	4.84539
TraesCS1B02G194600.1	TraesCS1B02G194600	protein_coding	Triticum aestivum	1B	349.572	MoT responsive	This study	Os10g0368100	Similar to Glutathione S-transferase GSTU35 (Fragment)	1.42763e-05	4.84539
TraesCS1B02G194600.1	TraesCS1B02G194600	protein_coding	Triticum aestivum	1B	349.572	MoT responsive	This study	Os10g0528300	Tau class GST protein 4	1.42763e-05	4.84539
TraesCS1B02G283400.1	TraesCS1B02G283400	protein_coding	Triticum aestivum	1B	492.328	MoT responsive	This study	Os05g0493100	Similar to KI domain interacting kinase 1	1.08668e-07	6.9639
TraesCS1B02G305200.1	TraesCS1B02G305200	protein_coding	Triticum aestivum	1B	527.847	MoT responsive	This study	Os05g0471000	Similar to Ser-thr protein kinase (Fragment)	8.62226e-07	6.06438
TraesCS1B02G314700.1	TraesCS1B02G314700	protein_coding	Triticum aestivum	1B	539.547	MoT responsive	This study	Os05g0486100	Leucine-rich repeat receptor-like kinase, Mn<sup>2+</sup>/Mg<sup>2+</sup>-dependent serine/threonine (Ser/Thr) kinase, Ca<sup>2+</sup>-independent Ser/Thr kinase, Negative regulation of polar auxin transport, Root developmen	4.61408e-05	4.33592
TraesCS1B02G355900.1	TraesCS1B02G355900	protein_coding	Triticum aestivum	1B	585.203	MoT responsive	This study	Os10g0456100	Similar to Brn1-like protein	0.000257269	3.58961
TraesCS1B02G371900.1	TraesCS1B02G371900	protein_coding	Triticum aestivum	1B	602.003	MoT responsive	This study	Os11g0483000	Similar to Cytochrome P450 family protein, expressed	6.37964e-06	5.1952
TraesCS1B02G481400.1	TraesCS1B02G481400	protein_coding	Triticum aestivum	1B	689.684	MoT responsive	This study	Os10g0118000	Similar to 5-pentadecatrienyl resorcinol O-methyltransferase	4.95394e-05	4.30505
TraesCS1B02G481400.1	TraesCS1B02G481400	protein_coding	Triticum aestivum	1B	689.684	MoT responsive	This study	Os09g0344500	Similar to O-methyltransferase ZRP4 (EC 2.1.1.-	4.95394e-05	4.30505
TraesCS1D02G049100.1	TraesCS1D02G049100	protein_coding	Triticum aestivum	1D	28.6119	MoT responsive	This study	Os09g0129800	Conserved hypothetical protein	4.86854e-07	6.3126
TraesCS1D02G049100.1	TraesCS1D02G049100	protein_coding	Triticum aestivum	1D	28.6119	MoT responsive	This study	Os09g0129600	Conserved hypothetical protein	4.86854e-07	6.3126
TraesCS1D02G050000.1	TraesCS1D02G050000	protein_coding	Triticum aestivum	1D	30.1075	MoT responsive	This study	Os07g0175600	Plant lipid transfer protein and hydrophobic protein, helical domain containing protein	2.89168e-27	26.5388
TraesCS1D02G083900.1	TraesCS1D02G083900	protein_coding	Triticum aestivum	1D	66.9871	MoT responsive	This study	N/A	N/A	4.13701e-14	13.3833
TraesCS1D02G095400.1	TraesCS1D02G095400	protein_coding	Triticum aestivum	1D	80.817	MoT responsive	This study	N/A	N/A	0.000608262	3.21591
TraesCS2A02G019900.1	TraesCS2A02G019900	protein_coding	Triticum aestivum	2A	9.18039	MoT responsive	This study	N/A	N/A	1.42457e-31	30.8463
TraesCS2A02G026800.1	TraesCS2A02G026800	protein_coding	Triticum aestivum	2A	12.315	MoT responsive	This study	N/A	N/A	1.5034e-06	5.82293
TraesCS2A02G047300.1	TraesCS2A02G047300	protein_coding	Triticum aestivum	2A	18.3576	MoT responsive	This study	Os04g0186400	Pi transporter, Pi homeostasis, Embryo development, Seed germinatio	0.00164842	2.78293
TraesCS2A02G047300.1	TraesCS2A02G047300	protein_coding	Triticum aestivum	2A	18.3576	MoT responsive	This study	Os04g0185600	General substrate transporter domain containing protein	0.00164842	2.78293
TraesCS2A02G049700.2	TraesCS2A02G049700	protein_coding	Triticum aestivum	2A	19.1003	MoT responsive	This study	Os04g0194500	Similar to ABC transporter-like protein	0.000423648	3.37299
TraesCS2A02G152200.1	TraesCS2A02G152200	protein_coding	Triticum aestivum	2A	100.538	MoT responsive	This study	Os07g0635200	Cytochrome P450, E-class, group I domain containing protein	2.60755e-06	5.58377
TraesCS2A02G152200.1	TraesCS2A02G152200	protein_coding	Triticum aestivum	2A	100.538	MoT responsive	This study	Os07g0635500	Similar to Cytochrome P450	2.60755e-06	5.58377
TraesCS2A02G152200.1	TraesCS2A02G152200	protein_coding	Triticum aestivum	2A	100.538	MoT responsive	This study	Os07g0418500	Similar to Cytochrome P450	2.60755e-06	5.58377
TraesCS2A02G152200.1	TraesCS2A02G152200	protein_coding	Triticum aestivum	2A	100.538	MoT responsive	This study	Os07g0419000	Similar to Cytochrome P450	2.60755e-06	5.58377
TraesCS2A02G152200.1	TraesCS2A02G152200	protein_coding	Triticum aestivum	2A	100.538	MoT responsive	This study	Os07g0419100	Cytochrome P450 family protein	2.60755e-06	5.58377
TraesCS2A02G152200.1	TraesCS2A02G152200	protein_coding	Triticum aestivum	2A	100.538	MoT responsive	This study	Os07g0635300	Similar to Cytochrome P450	2.60755e-06	5.58377
TraesCS2A02G158800.1	TraesCS2A02G158800	protein_coding	Triticum aestivum	2A	105.541	MoT responsive	This study	Os01g0615050	Proteinase inhibitor I13, potato inhibitor I family protein	1.67599e-28	27.7757
TraesCS2A02G262800.1	TraesCS2A02G262800	protein_coding	Triticum aestivum	2A	415.062	MoT responsive	This study	N/A	N/A	0.00105276	2.97767
TraesCS2A02G315600.1	TraesCS2A02G315600	protein_coding	Triticum aestivum	2A	541.2	MoT responsive	This study	Os04g0447600	Similar to NADPH-dependent codeinone reductase (EC 1.1.1.247)	3.94201e-111	110.404
TraesCS2A02G315600.1	TraesCS2A02G315600	protein_coding	Triticum aestivum	2A	541.2	MoT responsive	This study	Os04g0447700	Similar to Polyketide reductase	3.94201e-111	110.404
TraesCS2A02G318800.2	TraesCS2A02G318800	protein_coding	Triticum aestivum	2A	543.762	MoT responsive	This study	Os04g0450600	Similar to H0818E04.21 protein	9.93418e-10	9.00287
TraesCS2A02G386100.2	TraesCS2A02G386100	protein_coding	Triticum aestivum	2A	631.949	MoT responsive	This study	Os04g0535600	Similar to Beta-fructofuranosidase 1 precursor (EC 3.2.1.26) (Sucrose 1) (Invertase 1)	9.72545e-05	4.01209
TraesCS2A02G474500.1	TraesCS2A02G474500	protein_coding	Triticum aestivum	2A	715.617	MoT responsive	This study	Os04g0627900	Translation initiation factor SUI1 domain containing protein	1.13231e-06	5.94603
TraesCS2A02G488900.1	TraesCS2A02G488900	protein_coding	Triticum aestivum	2A	722.831	MoT responsive	This study	N/A	N/A	0.00137747	2.86092
TraesCS2A02G507400.2	TraesCS2A02G507400	protein_coding	Triticum aestivum	2A	734.634	MoT responsive	This study	Os04g0652700	Similar to Nuclease PA3	1.83758e-10	9.73575
TraesCS2A02G577800.1	TraesCS2A02G577800	protein_coding	Triticum aestivum	2A	771.539	MoT responsive	This study	Os03g0223100	Cytochrome P450 family protein	7.2109e-15	14.142
TraesCS2A02G577900.1	TraesCS2A02G577900	protein_coding	Triticum aestivum	2A	771.547	MoT responsive	This study	Os07g0152700	Similar to Glutathione transferase	0.000735174	3.13361
TraesCS2A02G578000.1	TraesCS2A02G578000	protein_coding	Triticum aestivum	2A	771.609	MoT responsive	This study	Os07g0152700	Similar to Glutathione transferase	2.45198e-06	5.61048
TraesCS2B02G029200.1	TraesCS2B02G029200	protein_coding	Triticum aestivum	2B	13.402	MoT responsive	This study	N/A	N/A	1.20044e-23	22.9207
TraesCS2B02G077100.1	TraesCS2B02G077100	protein_coding	Triticum aestivum	2B	42.2642	MoT responsive	This study	Os03g0156600	Similar to Farnesylated protein (ATFP6)	6.22041e-08	7.20618
TraesCS2B02G177300.1	TraesCS2B02G177300	protein_coding	Triticum aestivum	2B	152.472	MoT responsive	This study	Os07g0635500	Similar to Cytochrome P450	6.87743e-28	27.1626
TraesCS2B02G177300.1	TraesCS2B02G177300	protein_coding	Triticum aestivum	2B	152.472	MoT responsive	This study	Os07g0635200	Cytochrome P450, E-class, group I domain containing protein	6.87743e-28	27.1626
TraesCS2B02G177300.1	TraesCS2B02G177300	protein_coding	Triticum aestivum	2B	152.472	MoT responsive	This study	Os07g0418500	Similar to Cytochrome P450	6.87743e-28	27.1626
TraesCS2B02G177300.1	TraesCS2B02G177300	protein_coding	Triticum aestivum	2B	152.472	MoT responsive	This study	Os07g0635300	Similar to Cytochrome P450	6.87743e-28	27.1626
TraesCS2B02G177300.1	TraesCS2B02G177300	protein_coding	Triticum aestivum	2B	152.472	MoT responsive	This study	Os07g0419100	Cytochrome P450 family protein	6.87743e-28	27.1626
TraesCS2B02G177300.1	TraesCS2B02G177300	protein_coding	Triticum aestivum	2B	152.472	MoT responsive	This study	Os07g0419000	Similar to Cytochrome P450	6.87743e-28	27.1626
TraesCS2B02G184400.1	TraesCS2B02G184400	protein_coding	Triticum aestivum	2B	159.319	MoT responsive	This study	Os01g0615050	Proteinase inhibitor I13, potato inhibitor I family protein	1.14529e-26	25.9411
TraesCS2B02G279200.1	TraesCS2B02G279200	protein_coding	Triticum aestivum	2B	385.561	MoT responsive	This study	N/A	N/A	3.85338e-05	4.41416
TraesCS2B02G337100.1	TraesCS2B02G337100	protein_coding	Triticum aestivum	2B	481.163	MoT responsive	This study	Os04g0450600	Similar to H0818E04.21 protein	1.24204e-08	7.90586
TraesCS2B02G401300.1	TraesCS2B02G401300	protein_coding	Triticum aestivum	2B	569.523	MoT responsive	This study	N/A	N/A	9.62299e-05	4.01669
TraesCS2B02G403000.1	TraesCS2B02G403000	protein_coding	Triticum aestivum	2B	571.516	MoT responsive	This study	Os04g0535600	Similar to Beta-fructofuranosidase 1 precursor (EC 3.2.1.26) (Sucrose 1) (Invertase 1)	2.76139e-07	6.55887
TraesCS2B02G498100.1	TraesCS2B02G498100	protein_coding	Triticum aestivum	2B	694.532	MoT responsive	This study	Os04g0627900	Translation initiation factor SUI1 domain containing protein	1.80237e-10	9.74416
TraesCS2B02G533000.1	TraesCS2B02G533000	protein_coding	Triticum aestivum	2B	729.14	MoT responsive	This study	N/A	N/A	5.28891e-05	4.27663
TraesCS2B02G536500.1	TraesCS2B02G536500	protein_coding	Triticum aestivum	2B	732.039	MoT responsive	This study	N/A	N/A	1.44288e-14	13.8408
TraesCS2B02G574500.1	TraesCS2B02G574500	protein_coding	Triticum aestivum	2B	763.877	MoT responsive	This study	Os10g0528100	Similar to Glutathione S-transferase GST 42 (EC 2.5.1.18) (Fragment)	4.50372e-12	11.3464
TraesCS2B02G574500.1	TraesCS2B02G574500	protein_coding	Triticum aestivum	2B	763.877	MoT responsive	This study	Os10g0527800	Similar to Tau class GST protein 3	4.50372e-12	11.3464
TraesCS2B02G591000.1	TraesCS2B02G591000	protein_coding	Triticum aestivum	2B	776.708	MoT responsive	This study	Os04g0677300	Harpin-induced 1 domain containing protein	5.47495e-05	4.26162
TraesCS2B02G603200.1	TraesCS2B02G603200	protein_coding	Triticum aestivum	2B	785.238	MoT responsive	This study	Os04g0685300	Harpin-induced 1 domain containing protein	3.99479e-06	5.39851
TraesCS2D02G021600.1	TraesCS2D02G021600	protein_coding	Triticum aestivum	2D	9.90055	MoT responsive	This study	N/A	N/A	9.74438e-68	67.0112
TraesCS2D02G044100.1	TraesCS2D02G044100	protein_coding	Triticum aestivum	2D	15.9664	MoT responsive	This study	N/A	N/A	0.000717384	3.14425
TraesCS2D02G151500.1	TraesCS2D02G151500	protein_coding	Triticum aestivum	2D	94.8684	MoT responsive	This study	N/A	N/A	2.59726e-06	5.58548
TraesCS2D02G157600.1	TraesCS2D02G157600	protein_coding	Triticum aestivum	2D	100.953	MoT responsive	This study	Os07g0419000	Similar to Cytochrome P450	2.02086e-07	6.69446
TraesCS2D02G157600.1	TraesCS2D02G157600	protein_coding	Triticum aestivum	2D	100.953	MoT responsive	This study	Os07g0635200	Cytochrome P450, E-class, group I domain containing protein	2.02086e-07	6.69446
TraesCS2D02G157600.1	TraesCS2D02G157600	protein_coding	Triticum aestivum	2D	100.953	MoT responsive	This study	Os07g0635500	Similar to Cytochrome P450	2.02086e-07	6.69446
TraesCS2D02G157600.1	TraesCS2D02G157600	protein_coding	Triticum aestivum	2D	100.953	MoT responsive	This study	Os07g0418500	Similar to Cytochrome P450	2.02086e-07	6.69446
TraesCS2D02G157600.1	TraesCS2D02G157600	protein_coding	Triticum aestivum	2D	100.953	MoT responsive	This study	Os07g0419100	Cytochrome P450 family protein	2.02086e-07	6.69446
TraesCS2D02G157600.1	TraesCS2D02G157600	protein_coding	Triticum aestivum	2D	100.953	MoT responsive	This study	Os07g0635300	Similar to Cytochrome P450	2.02086e-07	6.69446
TraesCS2D02G194500.1	TraesCS2D02G194500	protein_coding	Triticum aestivum	2D	139.746	MoT responsive	This study	Os07g0587300	Hypothetical conserved gene	0.000111123	3.9542
TraesCS2D02G214500.1	TraesCS2D02G214500	protein_coding	Triticum aestivum	2D	176.101	MoT responsive	This study	Os07g0557100	Delayed-early response protein/equilibrative nucleoside transporter family protein	0.000345556	3.46148
TraesCS2D02G261100.1	TraesCS2D02G261100	protein_coding	Triticum aestivum	2D	317.941	MoT responsive	This study	N/A	N/A	1.5632e-14	13.806
TraesCS2D02G361900.1	TraesCS2D02G361900	protein_coding	Triticum aestivum	2D	467.241	MoT responsive	This study	Os04g0508800	Similar to Retroelement pol polyprotein-like	0.000526901	3.27827
TraesCS2D02G409400.1	TraesCS2D02G409400	protein_coding	Triticum aestivum	2D	524.144	MoT responsive	This study	Os04g0553800	Similar to OSIGBa0143N19.10 protein	6.78142e-06	5.16868
TraesCS2D02G428900.1	TraesCS2D02G428900	protein_coding	Triticum aestivum	2D	540.83	MoT responsive	This study	Os05g0305900	Protein kinase, core domain containing protein	0.000958714	3.01831
TraesCS2D02G442700.1	TraesCS2D02G442700	protein_coding	Triticum aestivum	2D	553.251	MoT responsive	This study	Os04g0597800	TGF-beta receptor, type I/II extracellular region family protein	0.00115412	2.93775
TraesCS2D02G442700.1	TraesCS2D02G442700	protein_coding	Triticum aestivum	2D	553.251	MoT responsive	This study	Os04g0597600	TGF-beta receptor, type I/II extracellular region family protein	0.00115412	2.93775
TraesCS2D02G545400.1	TraesCS2D02G545400	protein_coding	Triticum aestivum	2D	621.977	MoT responsive	This study	Os10g0528100	Similar to Glutathione S-transferase GST 42 (EC 2.5.1.18) (Fragment)	0.00085722	3.06691
TraesCS2D02G545400.1	TraesCS2D02G545400	protein_coding	Triticum aestivum	2D	621.977	MoT responsive	This study	Os10g0527800	Similar to Tau class GST protein 3	0.00085722	3.06691
TraesCS2D02G561400.1	TraesCS2D02G561400	protein_coding	Triticum aestivum	2D	633.71	MoT responsive	This study	Os04g0677300	Harpin-induced 1 domain containing protein	3.79444e-10	9.42085
TraesCS3A02G138300.1	TraesCS3A02G138300	protein_coding	Triticum aestivum	3A	115.39	MoT responsive	This study	Os02g0269600	Similar to Subtilase	0.000223443	3.65083
TraesCS3A02G138300.1	TraesCS3A02G138300	protein_coding	Triticum aestivum	3A	115.39	MoT responsive	This study	Os02g0271600	Similar to Subtilase	0.000223443	3.65083
TraesCS3A02G138300.1	TraesCS3A02G138300	protein_coding	Triticum aestivum	3A	115.39	MoT responsive	This study	Os02g0270800	Peptidase S8/S53, subtilisin/kexin/sedolisin domain containing protein	0.000223443	3.65083
TraesCS3A02G138300.1	TraesCS3A02G138300	protein_coding	Triticum aestivum	3A	115.39	MoT responsive	This study	Os02g0270200	Similar to Subtilase	0.000223443	3.65083
TraesCS3A02G138300.1	TraesCS3A02G138300	protein_coding	Triticum aestivum	3A	115.39	MoT responsive	This study	Os02g0270900	Similar to Subtilase	0.000223443	3.65083
TraesCS3A02G138300.1	TraesCS3A02G138300	protein_coding	Triticum aestivum	3A	115.39	MoT responsive	This study	Os02g0271000	Similar to Subtilase	0.000223443	3.65083
TraesCS3A02G138400.1	TraesCS3A02G138400	protein_coding	Triticum aestivum	3A	115.839	MoT responsive	This study	Os02g0271600	Similar to Subtilase	0.000209931	3.67792
TraesCS3A02G138400.1	TraesCS3A02G138400	protein_coding	Triticum aestivum	3A	115.839	MoT responsive	This study	Os02g0271000	Similar to Subtilase	0.000209931	3.67792
TraesCS3A02G138400.1	TraesCS3A02G138400	protein_coding	Triticum aestivum	3A	115.839	MoT responsive	This study	Os02g0270800	Peptidase S8/S53, subtilisin/kexin/sedolisin domain containing protein	0.000209931	3.67792
TraesCS3A02G138400.1	TraesCS3A02G138400	protein_coding	Triticum aestivum	3A	115.839	MoT responsive	This study	Os02g0270900	Similar to Subtilase	0.000209931	3.67792
TraesCS3A02G138400.1	TraesCS3A02G138400	protein_coding	Triticum aestivum	3A	115.839	MoT responsive	This study	Os02g0269600	Similar to Subtilase	0.000209931	3.67792
TraesCS3A02G138400.1	TraesCS3A02G138400	protein_coding	Triticum aestivum	3A	115.839	MoT responsive	This study	Os02g0270200	Similar to Subtilase	0.000209931	3.67792
TraesCS3A02G258000.1	TraesCS3A02G258000	protein_coding	Triticum aestivum	3A	479.767	MoT responsive	This study	N/A	N/A	1.68968e-10	9.7722
TraesCS3A02G272500.1	TraesCS3A02G272500	protein_coding	Triticum aestivum	3A	501.883	MoT responsive	This study	Os01g0748900	Membrane attack complex component/perforin/complement C9 family protein	0.000222217	3.65322
TraesCS3A02G301200.1	TraesCS3A02G301200	protein_coding	Triticum aestivum	3A	535.004	MoT responsive	This study	Os01g0764800	Indole-3-acetic acid (IAA)-amido synthetase, Disease resistance, Abiotic stress toleranc	9.87526e-26	25.0055
TraesCS3A02G326900.1	TraesCS3A02G326900	protein_coding	Triticum aestivum	3A	572.107	MoT responsive	This study	Os01g0793900	Conserved hypothetical protein	0.00081925	3.08658
TraesCS3A02G347500.1	TraesCS3A02G347500	protein_coding	Triticum aestivum	3A	596.514	MoT responsive	This study	Os01g0826400	WRKY transcription factor 24 (WRKY24)	6.31508e-18	17.1996
TraesCS3A02G488200.1	TraesCS3A02G488200	protein_coding	Triticum aestivum	3A	716.097	MoT responsive	This study	N/A	N/A	1.69717e-05	4.77027
TraesCS3A02G495900.1	TraesCS3A02G495900	protein_coding	Triticum aestivum	3A	721.593	MoT responsive	This study	N/A	N/A	4.35442e-06	5.36107
TraesCS3B02G132700.1	TraesCS3B02G132700	protein_coding	Triticum aestivum	3B	115.216	MoT responsive	This study	Os01g0183850	Conserved hypothetical protein	1.57804e-14	13.8019
TraesCS3B02G144900.1	TraesCS3B02G144900	protein_coding	Triticum aestivum	3B	133.204	MoT responsive	This study	Os01g0176200	UDP-glucuronosyl/UDP-glucosyltransferase family protein	4.88207e-08	7.3114
TraesCS3B02G144900.1	TraesCS3B02G144900	protein_coding	Triticum aestivum	3B	133.204	MoT responsive	This study	Os01g0176000	UDP-glucuronosyl/UDP-glucosyltransferase family protein	4.88207e-08	7.3114
TraesCS3B02G144900.1	TraesCS3B02G144900	protein_coding	Triticum aestivum	3B	133.204	MoT responsive	This study	Os01g0176100	UDP-glucuronosyl/UDP-glucosyltransferase family protein	4.88207e-08	7.3114
TraesCS3B02G155900.1	TraesCS3B02G155900	protein_coding	Triticum aestivum	3B	148.543	MoT responsive	This study	Os02g0271600	Similar to Subtilase	1.02779e-05	4.9881
TraesCS3B02G155900.1	TraesCS3B02G155900	protein_coding	Triticum aestivum	3B	148.543	MoT responsive	This study	Os02g0270200	Similar to Subtilase	1.02779e-05	4.9881
TraesCS3B02G155900.1	TraesCS3B02G155900	protein_coding	Triticum aestivum	3B	148.543	MoT responsive	This study	Os02g0270800	Peptidase S8/S53, subtilisin/kexin/sedolisin domain containing protein	1.02779e-05	4.9881
TraesCS3B02G155900.1	TraesCS3B02G155900	protein_coding	Triticum aestivum	3B	148.543	MoT responsive	This study	Os02g0270900	Similar to Subtilase	1.02779e-05	4.9881
TraesCS3B02G155900.1	TraesCS3B02G155900	protein_coding	Triticum aestivum	3B	148.543	MoT responsive	This study	Os02g0269600	Similar to Subtilase	1.02779e-05	4.9881
TraesCS3B02G155900.1	TraesCS3B02G155900	protein_coding	Triticum aestivum	3B	148.543	MoT responsive	This study	Os02g0271000	Similar to Subtilase	1.02779e-05	4.9881
TraesCS3B02G205100.1	TraesCS3B02G205100	protein_coding	Triticum aestivum	3B	239.895	MoT responsive	This study	Os01g0256500	Similar to ZnI	5.20901e-08	7.28324
TraesCS3B02G213600.1	TraesCS3B02G213600	protein_coding	Triticum aestivum	3B	252.957	MoT responsive	This study	N/A	N/A	4.74621e-05	4.32365
TraesCS3B02G238500.1	TraesCS3B02G238500	protein_coding	Triticum aestivum	3B	373.843	MoT responsive	This study	Os01g0570800	IQ calmodulin-binding region domain containing protein	7.54585e-13	12.1223
TraesCS3B02G256500.1	TraesCS3B02G256500	protein_coding	Triticum aestivum	3B	413.991	MoT responsive	This study	Os01g0628700	Cytochrome P450	2.61562e-05	4.58242
TraesCS3B02G335300.1	TraesCS3B02G335300	protein_coding	Triticum aestivum	3B	541.514	MoT responsive	This study	Os01g0764800	Indole-3-acetic acid (IAA)-amido synthetase, Disease resistance, Abiotic stress toleranc	2.31573e-20	19.6353
TraesCS3B02G356300.1	TraesCS3B02G356300	protein_coding	Triticum aestivum	3B	566.605	MoT responsive	This study	Os01g0793900	Conserved hypothetical protein	1.06749e-10	9.97164
TraesCS3B02G379200.1	TraesCS3B02G379200	protein_coding	Triticum aestivum	3B	597.088	MoT responsive	This study	Os01g0826400	WRKY transcription factor 24 (WRKY24)	3.91687e-26	25.4071
TraesCS3B02G465200.1	TraesCS3B02G465200	protein_coding	Triticum aestivum	3B	708.31	MoT responsive	This study	N/A	N/A	5.47587e-08	7.26155
TraesCS3B02G495700.1	TraesCS3B02G495700	protein_coding	Triticum aestivum	3B	739.6	MoT responsive	This study	Os01g0934800	Alpha/beta hydrolase fold-1 domain containing protein	5.38614e-05	4.26872
TraesCS3B02G536100.1	TraesCS3B02G536100	protein_coding	Triticum aestivum	3B	776.12	MoT responsive	This study	N/A	N/A	6.46286e-27	26.1896
TraesCS3B02G549200.1	TraesCS3B02G549200	protein_coding	Triticum aestivum	3B	784.551	MoT responsive	This study	Os12g0448900	Fatty acid alpha-dioxygenase family, Enzyme that oxygenates fatty acids into 2R-hydroperoxide	7.57836e-40	39.1204
TraesCS3B02G553500.1	TraesCS3B02G553500	protein_coding	Triticum aestivum	3B	787.99	MoT responsive	This study	N/A	N/A	0.000344167	3.46323
TraesCS3D02G188000.1	TraesCS3D02G188000	protein_coding	Triticum aestivum	3D	174.454	MoT responsive	This study	N/A	N/A	3.02877e-11	10.5187
TraesCS3D02G225800.1	TraesCS3D02G225800	protein_coding	Triticum aestivum	3D	307.567	MoT responsive	This study	Os01g0628700	Cytochrome P450	5.46391e-09	8.2625
TraesCS3D02G272100.1	TraesCS3D02G272100	protein_coding	Triticum aestivum	3D	377.197	MoT responsive	This study	Os01g0748900	Membrane attack complex component/perforin/complement C9 family protein	0.000379939	3.42029
TraesCS3D02G276200.2	TraesCS3D02G276200	protein_coding	Triticum aestivum	3D	383.11	MoT responsive	This study	Os01g0742400	Hypothetical conserved gene	1.12797e-06	5.9477
TraesCS3D02G300600.1	TraesCS3D02G300600	protein_coding	Triticum aestivum	3D	415.534	MoT responsive	This study	Os01g0764800	Indole-3-acetic acid (IAA)-amido synthetase, Disease resistance, Abiotic stress toleranc	1.1076e-15	14.9556
TraesCS3D02G341100.1	TraesCS3D02G341100	protein_coding	Triticum aestivum	3D	454.508	MoT responsive	This study	Os01g0826400	WRKY transcription factor 24 (WRKY24)	4.46074e-21	20.3506
TraesCS3D02G349100.1	TraesCS3D02G349100	protein_coding	Triticum aestivum	3D	460.445	MoT responsive	This study	N/A	N/A	6.77939e-06	5.16881
TraesCS3D02G483000.1	TraesCS3D02G483000	protein_coding	Triticum aestivum	3D	580.585	MoT responsive	This study	N/A	N/A	1.49606e-44	43.8251
TraesCS3D02G486100.1	TraesCS3D02G486100	protein_coding	Triticum aestivum	3D	582.157	MoT responsive	This study	N/A	N/A	0.00205703	2.68676
TraesCS3D02G514300.1	TraesCS3D02G514300	protein_coding	Triticum aestivum	3D	598.048	MoT responsive	This study	Os11g0351555	Similar to A.thaliana gene induced upon wounding stress	1.05297e-37	36.9776
TraesCS3D02G514300.1	TraesCS3D02G514300	protein_coding	Triticum aestivum	3D	598.048	MoT responsive	This study	Os03g0436400	Similar to A.thaliana gene induced upon wounding stress	1.05297e-37	36.9776
TraesCS3D02G514400.1	TraesCS3D02G514400	protein_coding	Triticum aestivum	3D	598.061	MoT responsive	This study	Os03g0436400	Similar to A.thaliana gene induced upon wounding stress	9.7547e-07	6.01079
TraesCS3D02G514400.1	TraesCS3D02G514400	protein_coding	Triticum aestivum	3D	598.061	MoT responsive	This study	Os11g0351555	Similar to A.thaliana gene induced upon wounding stress	9.7547e-07	6.01079
TraesCS4A02G026200.1	TraesCS4A02G026200	protein_coding	Triticum aestivum	4A	18.0182	MoT responsive	This study	N/A	N/A	0.000305887	3.51444
TraesCS4A02G061700.1	TraesCS4A02G061700	protein_coding	Triticum aestivum	4A	58.5518	MoT responsive	This study	Os03g0234000	Non-symbiotic hemoglobin 3 (rHb3	5.88908e-09	8.22995
TraesCS4A02G061700.1	TraesCS4A02G061700	protein_coding	Triticum aestivum	4A	58.5518	MoT responsive	This study	Os03g0226200	Non-symbiotic hemoglobin 2 (rHb2	5.88908e-09	8.22995
TraesCS4A02G061700.1	TraesCS4A02G061700	protein_coding	Triticum aestivum	4A	58.5518	MoT responsive	This study	Os03g0233900	Non-symbiotic hemoglobin 1 (rHb1	5.88908e-09	8.22995
TraesCS4A02G061700.1	TraesCS4A02G061700	protein_coding	Triticum aestivum	4A	58.5518	MoT responsive	This study	Os03g0234100	Similar to Non-symbiotic hemoglobin 4 (rHb4	5.88908e-09	8.22995
TraesCS4A02G066200.1	TraesCS4A02G066200	protein_coding	Triticum aestivum	4A	63.5386	MoT responsive	This study	Os03g0218400	Similar to Hexose transporter	3.05443e-10	9.51507
TraesCS4A02G115400.1	TraesCS4A02G115400	protein_coding	Triticum aestivum	4A	140.307	MoT responsive	This study	Os03g0299200	Similar to Alcohol dehydrogenase (Fragment)	1.65651e-07	6.78081
TraesCS4A02G214300.1	TraesCS4A02G214300	protein_coding	Triticum aestivum	4A	512.538	MoT responsive	This study	Os11g0198200	Conserved hypothetical protein	1.36351e-05	4.86534
TraesCS4A02G365700.1	TraesCS4A02G365700	protein_coding	Triticum aestivum	4A	639.055	MoT responsive	This study	Os03g0830300	Similar to PGPS/D12	2.29401e-21	20.6394
TraesCS4A02G439000.1	TraesCS4A02G439000	protein_coding	Triticum aestivum	4A	708.606	MoT responsive	This study	N/A	N/A	8.95514e-10	9.04793
TraesCS4B02G049100.1	TraesCS4B02G049100	protein_coding	Triticum aestivum	4B	37.316	MoT responsive	This study	Os03g0713600	Aldo/keto reductase domain containing protein	0.0014334	2.84363
TraesCS4B02G059200.1	TraesCS4B02G059200	protein_coding	Triticum aestivum	4B	50.4035	MoT responsive	This study	N/A	N/A	2.86922e-06	5.54224
TraesCS4B02G101700.1	TraesCS4B02G101700	protein_coding	Triticum aestivum	4B	107.457	MoT responsive	This study	Os11g0198200	Conserved hypothetical protein	3.6941e-07	6.43249
TraesCS4B02G178500.1	TraesCS4B02G178500	protein_coding	Triticum aestivum	4B	391.158	MoT responsive	This study	N/A	N/A	8.60774e-14	13.0651
TraesCS4B02G254700.1	TraesCS4B02G254700	protein_coding	Triticum aestivum	4B	519.823	MoT responsive	This study	Os03g0207400	Similar to Protein phosphatase 2C-like	5.74546e-07	6.24068
TraesCS4B02G268100.1	TraesCS4B02G268100	protein_coding	Triticum aestivum	4B	541.91	MoT responsive	This study	Os03g0191900	Pathogenesis-related transcriptional factor and ERF domain containing protein	0.000260659	3.58393
TraesCS4B02G271800.1	TraesCS4B02G271800	protein_coding	Triticum aestivum	4B	548.121	MoT responsive	This study	N/A	N/A	8.85558e-28	27.0528
TraesCS4B02G304800.1	TraesCS4B02G304800	protein_coding	Triticum aestivum	4B	593.136	MoT responsive	This study	Os03g0188500	Glutelin family protein	0.000232492	3.63359
TraesCS4B02G304800.1	TraesCS4B02G304800	protein_coding	Triticum aestivum	4B	593.136	MoT responsive	This study	Os03g0624900	Hypothetical conserved gene	0.000232492	3.63359
TraesCS4B02G304900.1	TraesCS4B02G304900	protein_coding	Triticum aestivum	4B	593.197	MoT responsive	This study	Os03g0188500	Glutelin family protein	9.09395e-08	7.04125
TraesCS4B02G304900.1	TraesCS4B02G304900	protein_coding	Triticum aestivum	4B	593.197	MoT responsive	This study	Os03g0624900	Hypothetical conserved gene	9.09395e-08	7.04125
TraesCS4B02G377500.1	TraesCS4B02G377500	protein_coding	Triticum aestivum	4B	660.336	MoT responsive	This study	Os08g0189600	Germin-like protein 8-7, Disease resistanc	0.000400365	3.39754
TraesCS4B02G377500.1	TraesCS4B02G377500	protein_coding	Triticum aestivum	4B	660.336	MoT responsive	This study	Os08g0189700	Germin-like protein 8-8, Disease resistanc	0.000400365	3.39754
TraesCS4B02G377500.1	TraesCS4B02G377500	protein_coding	Triticum aestivum	4B	660.336	MoT responsive	This study	Os08g0189500	Germin-like protein 8-6, Disease resistanc	0.000400365	3.39754
TraesCS4B02G377500.1	TraesCS4B02G377500	protein_coding	Triticum aestivum	4B	660.336	MoT responsive	This study	Os08g0189900	Germin-like protein 8-10, Disease resistanc	0.000400365	3.39754
TraesCS4B02G377500.1	TraesCS4B02G377500	protein_coding	Triticum aestivum	4B	660.336	MoT responsive	This study	Os08g0189850	Germin-like protein 8-9, Disease resistanc	0.000400365	3.39754
TraesCS4B02G377500.1	TraesCS4B02G377500	protein_coding	Triticum aestivum	4B	660.336	MoT responsive	This study	Os08g0190100	Germin-like protein 8-11, Disease resistanc	0.000400365	3.39754
TraesCS4B02G377500.1	TraesCS4B02G377500	protein_coding	Triticum aestivum	4B	660.336	MoT responsive	This study	Os08g0189400	Germin-like protein 8-5, Disease resistanc	0.000400365	3.39754
TraesCS4B02G378100.1	TraesCS4B02G378100	protein_coding	Triticum aestivum	4B	660.41	MoT responsive	This study	Os08g0189400	Germin-like protein 8-5, Disease resistanc	0.00136152	2.86598
TraesCS4B02G378100.1	TraesCS4B02G378100	protein_coding	Triticum aestivum	4B	660.41	MoT responsive	This study	Os08g0189600	Germin-like protein 8-7, Disease resistanc	0.00136152	2.86598
TraesCS4B02G378100.1	TraesCS4B02G378100	protein_coding	Triticum aestivum	4B	660.41	MoT responsive	This study	Os08g0189500	Germin-like protein 8-6, Disease resistanc	0.00136152	2.86598
TraesCS4B02G378100.1	TraesCS4B02G378100	protein_coding	Triticum aestivum	4B	660.41	MoT responsive	This study	Os08g0190100	Germin-like protein 8-11, Disease resistanc	0.00136152	2.86598
TraesCS4B02G378100.1	TraesCS4B02G378100	protein_coding	Triticum aestivum	4B	660.41	MoT responsive	This study	Os08g0189900	Germin-like protein 8-10, Disease resistanc	0.00136152	2.86598
TraesCS4B02G378100.1	TraesCS4B02G378100	protein_coding	Triticum aestivum	4B	660.41	MoT responsive	This study	Os08g0189850	Germin-like protein 8-9, Disease resistanc	0.00136152	2.86598
TraesCS4B02G378100.1	TraesCS4B02G378100	protein_coding	Triticum aestivum	4B	660.41	MoT responsive	This study	Os08g0189700	Germin-like protein 8-8, Disease resistanc	0.00136152	2.86598
TraesCS4B02G378300.2	TraesCS4B02G378300	protein_coding	Triticum aestivum	4B	660.434	MoT responsive	This study	Os08g0189400	Germin-like protein 8-5, Disease resistanc	1.46196e-06	5.83506
TraesCS4B02G378300.2	TraesCS4B02G378300	protein_coding	Triticum aestivum	4B	660.434	MoT responsive	This study	Os08g0190100	Germin-like protein 8-11, Disease resistanc	1.46196e-06	5.83506
TraesCS4B02G378300.2	TraesCS4B02G378300	protein_coding	Triticum aestivum	4B	660.434	MoT responsive	This study	Os08g0189900	Germin-like protein 8-10, Disease resistanc	1.46196e-06	5.83506
TraesCS4B02G378300.2	TraesCS4B02G378300	protein_coding	Triticum aestivum	4B	660.434	MoT responsive	This study	Os08g0189500	Germin-like protein 8-6, Disease resistanc	1.46196e-06	5.83506
TraesCS4B02G378300.2	TraesCS4B02G378300	protein_coding	Triticum aestivum	4B	660.434	MoT responsive	This study	Os08g0189700	Germin-like protein 8-8, Disease resistanc	1.46196e-06	5.83506
TraesCS4B02G378300.2	TraesCS4B02G378300	protein_coding	Triticum aestivum	4B	660.434	MoT responsive	This study	Os08g0189600	Germin-like protein 8-7, Disease resistanc	1.46196e-06	5.83506
TraesCS4B02G378300.2	TraesCS4B02G378300	protein_coding	Triticum aestivum	4B	660.434	MoT responsive	This study	Os08g0189850	Germin-like protein 8-9, Disease resistanc	1.46196e-06	5.83506
TraesCS4D02G015000.1	TraesCS4D02G015000	protein_coding	Triticum aestivum	4D	6.68232	MoT responsive	This study	Os03g0660400	Hypothetical conserved gene	0.000135565	3.86785
TraesCS4D02G015000.1	TraesCS4D02G015000	protein_coding	Triticum aestivum	4D	6.68232	MoT responsive	This study	Os03g0660500	Auxin responsive SAUR protein domain containing protein	0.000135565	3.86785
TraesCS4D02G015000.1	TraesCS4D02G015000	protein_coding	Triticum aestivum	4D	6.68232	MoT responsive	This study	Os03g0660300	Auxin responsive SAUR protein domain containing protein	0.000135565	3.86785
TraesCS4D02G052400.1	TraesCS4D02G052400	protein_coding	Triticum aestivum	4D	28.4813	MoT responsive	This study	Os03g0719900	Similar to Peptide transporter 1	1.25556e-06	5.90116
TraesCS4D02G098300.1	TraesCS4D02G098300	protein_coding	Triticum aestivum	4D	75.0515	MoT responsive	This study	Os11g0198200	Conserved hypothetical protein	0.000825208	3.08344
TraesCS4D02G190100.1	TraesCS4D02G190100	protein_coding	Triticum aestivum	4D	333.011	MoT responsive	This study	Os03g0299200	Similar to Alcohol dehydrogenase (Fragment)	7.6772e-06	5.1148
TraesCS4D02G219400.3	TraesCS4D02G219400	protein_coding	Triticum aestivum	4D	374.831	MoT responsive	This study	Os03g0257600	Hypothetical conserved gene	0.00294823	2.53044
TraesCS4D02G229500.1	TraesCS4D02G229500	protein_coding	Triticum aestivum	4D	389.452	MoT responsive	This study	N/A	N/A	6.61007e-44	43.1798
TraesCS4D02G265100.1	TraesCS4D02G265100	protein_coding	Triticum aestivum	4D	435.231	MoT responsive	This study	N/A	N/A	2.39562e-13	12.6206
TraesCS4D02G267500.1	TraesCS4D02G267500	protein_coding	Triticum aestivum	4D	438.153	MoT responsive	This study	Os03g0191900	Pathogenesis-related transcriptional factor and ERF domain containing protein	0.00018046	3.74362
TraesCS4D02G339200.1	TraesCS4D02G339200	protein_coding	Triticum aestivum	4D	497.128	MoT responsive	This study	Os03g0142500	Zinc finger, RING/FYVE/PHD-type domain containing protein	0.00119508	2.9226
TraesCS5A02G025400.1	TraesCS5A02G025400	protein_coding	Triticum aestivum	5A	19.9761	MoT responsive	This study	Os12g0623500	Similar to Cationic amino acid transporter-like protein	1.9892e-21	20.7013
TraesCS5A02G082200.1	TraesCS5A02G082200	protein_coding	Triticum aestivum	5A	106.357	MoT responsive	This study	Os10g0407500	Similar to exonuclease	1.24455e-10	9.90499
TraesCS5A02G154900.1	TraesCS5A02G154900	protein_coding	Triticum aestivum	5A	332.288	MoT responsive	This study	N/A	N/A	5.04437e-38	37.2972
TraesCS5A02G236700.1	TraesCS5A02G236700	protein_coding	Triticum aestivum	5A	452.123	MoT responsive	This study	Os09g0454600	Similar to Mitochondrial phosphate transporter (Fragment)	1.76733e-09	8.75268
TraesCS5A02G261400.1	TraesCS5A02G261400	protein_coding	Triticum aestivum	5A	475.295	MoT responsive	This study	Os06g0549900	FAD linked oxidase, N-terminal domain containing protein	7.88221e-47	46.1034
TraesCS5A02G263100.1	TraesCS5A02G263100	protein_coding	Triticum aestivum	5A	476.073	MoT responsive	This study	Os09g0484900	Sodium/sulphate symporter family protein	0.000547882	3.26131
TraesCS5A02G280700.1	TraesCS5A02G280700	protein_coding	Triticum aestivum	5A	489.843	MoT responsive	This study	Os09g0502500	Alcohol dehydrogenase superfamily, zinc-containing protein	2.21649e-05	4.65433
TraesCS5A02G281700.1	TraesCS5A02G281700	protein_coding	Triticum aestivum	5A	491.094	MoT responsive	This study	Os12g0437800	Similar to MPI	6.38735e-81	80.1947
TraesCS5A02G397900.1	TraesCS5A02G397900	protein_coding	Triticum aestivum	5A	592.122	MoT responsive	This study	Os03g0760000	Cytochrome P450 family protein	2.11918e-11	10.6738
TraesCS5B02G015500.1	TraesCS5B02G015500	protein_coding	Triticum aestivum	5B	15.005	MoT responsive	This study	Os12g0630500	Similar to Thaumatin-like protein	3.35286e-07	6.47458
TraesCS5B02G015500.1	TraesCS5B02G015500	protein_coding	Triticum aestivum	5B	15.005	MoT responsive	This study	Os12g0630200	Thaumatin, pathogenesis-related family protein	3.35286e-07	6.47458
TraesCS5B02G029400.1	TraesCS5B02G029400	protein_coding	Triticum aestivum	5B	29.3376	MoT responsive	This study	Os03g0645966	Hypothetical gene	0.00174854	2.75732
TraesCS5B02G029400.1	TraesCS5B02G029400	protein_coding	Triticum aestivum	5B	29.3376	MoT responsive	This study	Os12g0617250	Hypothetical gene	0.00174854	2.75732
TraesCS5B02G056800.1	TraesCS5B02G056800	protein_coding	Triticum aestivum	5B	63.264	MoT responsive	This study	Os12g0606000	Similar to Protein kinase domain containing protein	3.89682e-09	8.40929
TraesCS5B02G076400.1	TraesCS5B02G076400	protein_coding	Triticum aestivum	5B	91.5326	MoT responsive	This study	Os12g0583700	Zinc finger, C2H2-type domain containing protein	2.33249e-17	16.6322
TraesCS5B02G084100.1	TraesCS5B02G084100	protein_coding	Triticum aestivum	5B	106.79	MoT responsive	This study	Os10g0407500	Similar to exonuclease	8.27273e-14	13.0824
TraesCS5B02G153100.1	TraesCS5B02G153100	protein_coding	Triticum aestivum	5B	282.273	MoT responsive	This study	N/A	N/A	3.5673e-31	30.4477
TraesCS5B02G207900.1	TraesCS5B02G207900	protein_coding	Triticum aestivum	5B	377.387	MoT responsive	This study	Os09g0442600	Similar to Plastid (P)ppGpp synthase	1.05645e-12	11.9762
TraesCS5B02G236300.1	TraesCS5B02G236300	protein_coding	Triticum aestivum	5B	417.338	MoT responsive	This study	Os09g0454600	Similar to Mitochondrial phosphate transporter (Fragment)	3.24066e-06	5.48937
TraesCS5B02G261500.1	TraesCS5B02G261500	protein_coding	Triticum aestivum	5B	446.008	MoT responsive	This study	Os09g0484900	Sodium/sulphate symporter family protein	0.000528634	3.27685
TraesCS5B02G280900.1	TraesCS5B02G280900	protein_coding	Triticum aestivum	5B	466.526	MoT responsive	This study	Os12g0437800	Similar to MPI	7.84305e-11	10.1055
TraesCS5B02G394200.1	TraesCS5B02G394200	protein_coding	Triticum aestivum	5B	572.14	MoT responsive	This study	Os03g0749500	Similar to Exo-beta-glucanase	3.63412e-11	10.4396
TraesCS5B02G403000.1	TraesCS5B02G403000	protein_coding	Triticum aestivum	5B	579.807	MoT responsive	This study	Os03g0760000	Cytochrome P450 family protein	1.28361e-43	42.8916
TraesCS5B02G403100.1	TraesCS5B02G403100	protein_coding	Triticum aestivum	5B	580.073	MoT responsive	This study	Os03g0760000	Cytochrome P450 family protein	1.52809e-08	7.81585
TraesCS5B02G442600.1	TraesCS5B02G442600	protein_coding	Triticum aestivum	5B	615.737	MoT responsive	This study	N/A	N/A	2.0842e-41	40.6811
TraesCS5B02G507500.1	TraesCS5B02G507500	protein_coding	Triticum aestivum	5B	672.865	MoT responsive	This study	Os03g0830300	Similar to PGPS/D12	9.1924e-07	6.03657
TraesCS5B02G565600.1	TraesCS5B02G565600	protein_coding	Triticum aestivum	5B	710.477	MoT responsive	This study	Os06g0278000	Glucoamylase, putatuve domain containing protein	1.38587e-21	20.8583
TraesCS5B02G565600.1	TraesCS5B02G565600	protein_coding	Triticum aestivum	5B	710.477	MoT responsive	This study	Os01g0550900	Similar to carboxyl-terminal peptidase	1.38587e-21	20.8583
TraesCS5B02G565600.1	TraesCS5B02G565600	protein_coding	Triticum aestivum	5B	710.477	MoT responsive	This study	Os01g0973100	Hypothetical conserved gene	1.38587e-21	20.8583
TraesCS5B02G565600.1	TraesCS5B02G565600	protein_coding	Triticum aestivum	5B	710.477	MoT responsive	This study	Os01g0550800	Protein of unknown function DUF239, plant domain containing protein	1.38587e-21	20.8583
TraesCS5D02G031800.1	TraesCS5D02G031800	protein_coding	Triticum aestivum	5D	29.163	MoT responsive	This study	Os12g0623500	Similar to Cationic amino acid transporter-like protein	1.60061e-21	20.7957
TraesCS5D02G038800.1	TraesCS5D02G038800	protein_coding	Triticum aestivum	5D	38.7237	MoT responsive	This study	Os12g0617400	Viviparous-14	7.05434e-05	4.15154
TraesCS5D02G061400.1	TraesCS5D02G061400	protein_coding	Triticum aestivum	5D	58.1233	MoT responsive	This study	Os12g0606000	Similar to Protein kinase domain containing protein	0.00172539	2.76311
TraesCS5D02G082700.1	TraesCS5D02G082700	protein_coding	Triticum aestivum	5D	84.6798	MoT responsive	This study	Os12g0583700	Zinc finger, C2H2-type domain containing protein	8.70403e-17	16.0603
TraesCS5D02G090400.1	TraesCS5D02G090400	protein_coding	Triticum aestivum	5D	97.3715	MoT responsive	This study	Os10g0407500	Similar to exonuclease	1.50726e-19	18.8218
TraesCS5D02G168400.1	TraesCS5D02G168400	protein_coding	Triticum aestivum	5D	264.017	MoT responsive	This study	Os09g0127300	NAD(P)-binding domain containing protein	0.000178938	3.7473
TraesCS5D02G199100.1	TraesCS5D02G199100	protein_coding	Triticum aestivum	5D	302.004	MoT responsive	This study	Os09g0364400	Conserved hypothetical protein	2.47642e-05	4.60617
TraesCS5D02G243700.1	TraesCS5D02G243700	protein_coding	Triticum aestivum	5D	351.802	MoT responsive	This study	Os09g0454600	Similar to Mitochondrial phosphate transporter (Fragment)	2.15103e-20	19.6674
TraesCS5D02G268800.1	TraesCS5D02G268800	protein_coding	Triticum aestivum	5D	371.862	MoT responsive	This study	Os06g0549900	FAD linked oxidase, N-terminal domain containing protein	1.02802e-39	38.988
TraesCS5D02G288900.1	TraesCS5D02G288900	protein_coding	Triticum aestivum	5D	387.961	MoT responsive	This study	Os12g0437800	Similar to MPI	3.89151e-86	85.4099
TraesCS5D02G342600.1	TraesCS5D02G342600	protein_coding	Triticum aestivum	5D	430.58	MoT responsive	This study	Os11g0183150	Ankyrin repeat domain containing protein	1.72644e-19	18.7628
TraesCS5D02G373700.1	TraesCS5D02G373700	protein_coding	Triticum aestivum	5D	447.141	MoT responsive	This study	Os09g0561600	Positive regulation of rice blast resistanc	1.02134e-05	4.99083
TraesCS5D02G373700.1	TraesCS5D02G373700	protein_coding	Triticum aestivum	5D	447.141	MoT responsive	This study	Os02g0807800	Hypothetical conserved gene	1.02134e-05	4.99083
TraesCS5D02G373700.1	TraesCS5D02G373700	protein_coding	Triticum aestivum	5D	447.141	MoT responsive	This study	Os09g0561450	EGF-type aspartate/asparagine hydroxylation site domain containing protein	1.02134e-05	4.99083
TraesCS5D02G373700.1	TraesCS5D02G373700	protein_coding	Triticum aestivum	5D	447.141	MoT responsive	This study	Os09g0561500	Wall-associated kinase, Rice blast resistanc	1.02134e-05	4.99083
TraesCS5D02G399000.1	TraesCS5D02G399000	protein_coding	Triticum aestivum	5D	464.914	MoT responsive	This study	Os03g0749500	Similar to Exo-beta-glucanase	2.02652e-13	12.6932
TraesCS5D02G407500.1	TraesCS5D02G407500	protein_coding	Triticum aestivum	5D	472.627	MoT responsive	This study	Os03g0760000	Cytochrome P450 family protein	1.76683e-15	14.7528
TraesCS5D02G452500.1	TraesCS5D02G452500	protein_coding	Triticum aestivum	5D	500.44	MoT responsive	This study	Os11g0587600	Similar to PDR-like ABC transporter	5.41311e-55	54.2666
TraesCS5D02G488400.1	TraesCS5D02G488400	protein_coding	Triticum aestivum	5D	523.313	MoT responsive	This study	N/A	N/A	0.00169043	2.772
TraesCS5D02G507300.1	TraesCS5D02G507300	protein_coding	Triticum aestivum	5D	532.65	MoT responsive	This study	Os03g0829200	Similar to Soluble epoxide hydrolase	7.71997e-12	11.1124
TraesCS6A02G171800.1	TraesCS6A02G171800	protein_coding	Triticum aestivum	6A	182.473	MoT responsive	This study	Os02g0189800	Similar to Felis catus multi-drug resistance related (Fragment)	3.26919e-08	7.48556
TraesCS6A02G171800.1	TraesCS6A02G171800	protein_coding	Triticum aestivum	6A	182.473	MoT responsive	This study	Os02g0190300	P-glycoprotein homologue	3.26919e-08	7.48556
TraesCS6A02G171800.1	TraesCS6A02G171800	protein_coding	Triticum aestivum	6A	182.473	MoT responsive	This study	Os02g0190000	Putative uncharacterized protein	3.26919e-08	7.48556
TraesCS6A02G181000.1	TraesCS6A02G181000	protein_coding	Triticum aestivum	6A	205.115	MoT responsive	This study	Os02g0186800	Cytochrome P450 family protein	3.58996e-15	14.4449
TraesCS6A02G265500.1	TraesCS6A02G265500	protein_coding	Triticum aestivum	6A	490.474	MoT responsive	This study	Os08g0492400	C2 calcium-dependent membrane targeting domain containing protein	0.000237516	3.62431
TraesCS6A02G292900.1	TraesCS6A02G292900	protein_coding	Triticum aestivum	6A	524.37	MoT responsive	This study	Os09g0129800	Conserved hypothetical protein	5.66364e-05	4.2469
TraesCS6A02G292900.1	TraesCS6A02G292900	protein_coding	Triticum aestivum	6A	524.37	MoT responsive	This study	Os09g0129600	Conserved hypothetical protein	5.66364e-05	4.2469
TraesCS6B02G085400.1	TraesCS6B02G085400	protein_coding	Triticum aestivum	6B	62.1461	MoT responsive	This study	Os02g0575000	Conserved hypothetical protein	0.000143739	3.84243
TraesCS6B02G095100.1	TraesCS6B02G095100	protein_coding	Triticum aestivum	6B	71.3017	MoT responsive	This study	Os11g0279750	Similar to Inhibitor I family protein	2.50761e-08	7.60074
TraesCS6B02G198900.1	TraesCS6B02G198900	protein_coding	Triticum aestivum	6B	238.155	MoT responsive	This study	Os02g0191300	Similar to Amino acid transporter-like protein	5.4054e-06	5.26717
TraesCS6B02G199700.1	TraesCS6B02G199700	protein_coding	Triticum aestivum	6B	239.356	MoT responsive	This study	Os02g0190000	Putative uncharacterized protein	3.32145e-10	9.47867
TraesCS6B02G199700.1	TraesCS6B02G199700	protein_coding	Triticum aestivum	6B	239.356	MoT responsive	This study	Os02g0189800	Similar to Felis catus multi-drug resistance related (Fragment)	3.32145e-10	9.47867
TraesCS6B02G199700.1	TraesCS6B02G199700	protein_coding	Triticum aestivum	6B	239.356	MoT responsive	This study	Os02g0190300	P-glycoprotein homologue	3.32145e-10	9.47867
TraesCS6B02G339100.1	TraesCS6B02G339100	protein_coding	Triticum aestivum	6B	597.556	MoT responsive	This study	Os02g0331200	Glycosyltransferase AER61, uncharacterized domain containing protein	0.00073952	3.13105
TraesCS6B02G351600.1	TraesCS6B02G351600	protein_coding	Triticum aestivum	6B	617.038	MoT responsive	This study	Os02g0280700	Similar to Iron/ascorbate-dependent oxidoreductase	3.8369e-09	8.41602
TraesCS6B02G351600.1	TraesCS6B02G351600	protein_coding	Triticum aestivum	6B	617.038	MoT responsive	This study	Os06g0178500	Isopenicillin N synthase family protein	3.8369e-09	8.41602
TraesCS6B02G351600.1	TraesCS6B02G351600	protein_coding	Triticum aestivum	6B	617.038	MoT responsive	This study	Os06g0176700	Isopenicillin N synthase family protein	3.8369e-09	8.41602
TraesCS6B02G473800.1	TraesCS6B02G473800	protein_coding	Triticum aestivum	6B	720.805	MoT responsive	This study	Os12g0630100	Thaumatin protein, Tolerance to nitrogen deficienc	1.52604e-134	133.816
TraesCS6B02G473800.1	TraesCS6B02G473800	protein_coding	Triticum aestivum	6B	720.805	MoT responsive	This study	Os12g0629700	Similar to Thaumatin-like protein precursor	1.52604e-134	133.816
TraesCS6B02G473800.1	TraesCS6B02G473800	protein_coding	Triticum aestivum	6B	720.805	MoT responsive	This study	Os12g0629300	Similar to Thaumatin-like protein	1.52604e-134	133.816
TraesCS6B02G473800.1	TraesCS6B02G473800	protein_coding	Triticum aestivum	6B	720.805	MoT responsive	This study	Os12g0628600	Similar to Thaumatin-like pathogenesis-related protein 3 precursor	1.52604e-134	133.816
TraesCS6D02G061000.1	TraesCS6D02G061000	protein_coding	Triticum aestivum	6D	28.6346	MoT responsive	This study	Os02g0575000	Conserved hypothetical protein	4.06498e-05	4.39094
TraesCS6D02G160400.1	TraesCS6D02G160400	protein_coding	Triticum aestivum	6D	138.895	MoT responsive	This study	Os02g0191300	Similar to Amino acid transporter-like protein	0.000126407	3.89823
TraesCS6D02G280700.1	TraesCS6D02G280700	protein_coding	Triticum aestivum	6D	388.151	MoT responsive	This study	Os06g0241100	Protein kinase, core domain containing protein	7.01184e-06	5.15417
TraesCS6D02G311400.1	TraesCS6D02G311400	protein_coding	Triticum aestivum	6D	420.893	MoT responsive	This study	Os02g0767200	Lipase, class 3 family protein	0.00117286	2.93075
TraesCS7A02G073000.1	TraesCS7A02G073000	protein_coding	Triticum aestivum	7A	38.6892	MoT responsive	This study	N/A	N/A	3.06644e-12	11.5134
TraesCS7A02G073100.1	TraesCS7A02G073100	protein_coding	Triticum aestivum	7A	38.7177	MoT responsive	This study	N/A	N/A	3.06333e-12	11.5138
TraesCS7A02G195800.1	TraesCS7A02G195800	protein_coding	Triticum aestivum	7A	155.645	MoT responsive	This study	Os06g0239100	Peptidase M10A and M12B, matrixin and adamalysin family protein	3.47442e-08	7.45912
TraesCS7A02G381300.1	TraesCS7A02G381300	protein_coding	Triticum aestivum	7A	556.171	MoT responsive	This study	Os06g0608800	Zinc finger, RING/FYVE/PHD-type domain containing protein	1.5292e-05	4.81554
TraesCS7B02G024200.1	TraesCS7B02G024200	protein_coding	Triticum aestivum	7B	23.317	MoT responsive	This study	Os01g0389700	Protein of unknown function DUF679 family protein	1.94466e-08	7.71116
TraesCS7B02G024200.1	TraesCS7B02G024200	protein_coding	Triticum aestivum	7B	23.317	MoT responsive	This study	Os01g0389200	Protein of unknown function DUF679 family protein	1.94466e-08	7.71116
TraesCS7B02G106300.1	TraesCS7B02G106300	protein_coding	Triticum aestivum	7B	123.304	MoT responsive	This study	Os06g0249350	Conserved hypothetical protein	0.00084085	3.07528
TraesCS7B02G145200.1	TraesCS7B02G145200	protein_coding	Triticum aestivum	7B	188.394	MoT responsive	This study	Os08g0509100	Similar to Lipoxygenase, chloroplast precursor (EC 1.13.11.12)	1.48336e-07	6.82875
TraesCS7B02G145200.1	TraesCS7B02G145200	protein_coding	Triticum aestivum	7B	188.394	MoT responsive	This study	Os08g0508800	Lipoxygenase, chloroplast precursor (EC 1.13.11.12)	1.48336e-07	6.82875
TraesCS7B02G253700.1	TraesCS7B02G253700	protein_coding	Triticum aestivum	7B	467.972	MoT responsive	This study	Os02g0113200	Similar to Cytochrome P450-like protein	9.97172e-263	262.001
TraesCS7B02G417700.1	TraesCS7B02G417700	protein_coding	Triticum aestivum	7B	685.478	MoT responsive	This study	Os12g0630500	Similar to Thaumatin-like protein	1.29085e-34	33.8891
TraesCS7B02G417700.1	TraesCS7B02G417700	protein_coding	Triticum aestivum	7B	685.478	MoT responsive	This study	Os12g0630200	Thaumatin, pathogenesis-related family protein	1.29085e-34	33.8891
TraesCS7D02G071200.1	TraesCS7D02G071200	protein_coding	Triticum aestivum	7D	41.7742	MoT responsive	This study	Os06g0136600	Similar to Enolase 1 (EC 4.2.1.11) (2-phosphoglycerate dehydratase 1) (2-phospho- D-glycerate hydro-lyase 1)	0.000376383	3.42437
TraesCS7D02G157300.1	TraesCS7D02G157300	protein_coding	Triticum aestivum	7D	105.21	MoT responsive	This study	Os06g0192800	Similar to RING-H2 finger protein ATL1R (RING-H2 finger protein ATL8)	4.35189e-09	8.36132
TraesCS7D02G327600.1	TraesCS7D02G327600	protein_coding	Triticum aestivum	7D	418.947	MoT responsive	This study	Os04g0110100	Concanavalin A-like lectin/glucanase domain containing protein	0.000180153	3.74436
TraesCS7D02G357400.1	TraesCS7D02G357400	protein_coding	Triticum aestivum	7D	460.793	MoT responsive	This study	Os08g0205800	Hypothetical conserved gene	3.54176e-07	6.45078
TraesCS7D02G451800.1	TraesCS7D02G451800	protein_coding	Triticum aestivum	7D	571.704	MoT responsive	This study	Os06g0676700	Similar to High pI alpha-glucosidase	8.64154e-05	4.06341
TraesCS7D02G451800.1	TraesCS7D02G451800	protein_coding	Triticum aestivum	7D	571.704	MoT responsive	This study	Os06g0675700	Similar to High pI alpha-glucosidase	8.64154e-05	4.06341
TraesCS7D02G457400.1	TraesCS7D02G457400	protein_coding	Triticum aestivum	7D	575.741	MoT responsive	This study	Os06g0670300	Homeodomain-like containing protein	0.000120923	3.91749
TraesCS7D02G460500.1	TraesCS7D02G460500	protein_coding	Triticum aestivum	7D	577.201	MoT responsive	This study	N/A	N/A	0.000151786	3.81877
TraesCS7D02G479700.1	TraesCS7D02G479700	protein_coding	Triticum aestivum	7D	590.732	MoT responsive	This study	Os01g0389700	Protein of unknown function DUF679 family protein	7.21899e-11	10.1415
TraesCS7D02G479700.1	TraesCS7D02G479700	protein_coding	Triticum aestivum	7D	590.732	MoT responsive	This study	Os01g0389200	Protein of unknown function DUF679 family protein	7.21899e-11	10.1415
TraesCSU02G025000.1	TraesCSU02G025000	protein_coding	Triticum aestivum	Un	24.9002	MoT responsive	This study	Os02g0184700	Cytochrome P450 family protein	4.88494e-27	26.3111
TraesCSU02G128100.1	TraesCSU02G128100	protein_coding	Triticum aestivum	Un	110.243	MoT responsive	This study	Os08g0189600	Germin-like protein 8-7, Disease resistanc	6.00701e-05	4.22134
TraesCSU02G128100.1	TraesCSU02G128100	protein_coding	Triticum aestivum	Un	110.243	MoT responsive	This study	Os08g0190100	Germin-like protein 8-11, Disease resistanc	6.00701e-05	4.22134
TraesCSU02G128100.1	TraesCSU02G128100	protein_coding	Triticum aestivum	Un	110.243	MoT responsive	This study	Os08g0189850	Germin-like protein 8-9, Disease resistanc	6.00701e-05	4.22134
TraesCSU02G128100.1	TraesCSU02G128100	protein_coding	Triticum aestivum	Un	110.243	MoT responsive	This study	Os08g0189900	Germin-like protein 8-10, Disease resistanc	6.00701e-05	4.22134
TraesCSU02G128100.1	TraesCSU02G128100	protein_coding	Triticum aestivum	Un	110.243	MoT responsive	This study	Os08g0189500	Germin-like protein 8-6, Disease resistanc	6.00701e-05	4.22134
TraesCSU02G128100.1	TraesCSU02G128100	protein_coding	Triticum aestivum	Un	110.243	MoT responsive	This study	Os08g0189700	Germin-like protein 8-8, Disease resistanc	6.00701e-05	4.22134
TraesCSU02G128100.1	TraesCSU02G128100	protein_coding	Triticum aestivum	Un	110.243	MoT responsive	This study	Os08g0189400	Germin-like protein 8-5, Disease resistanc	6.00701e-05	4.22134
TraesCSU02G128400.1	TraesCSU02G128400	protein_coding	Triticum aestivum	Un	110.27	MoT responsive	This study	Os08g0189500	Germin-like protein 8-6, Disease resistanc	9.28916e-06	5.03202
TraesCSU02G128400.1	TraesCSU02G128400	protein_coding	Triticum aestivum	Un	110.27	MoT responsive	This study	Os08g0189850	Germin-like protein 8-9, Disease resistanc	9.28916e-06	5.03202
TraesCSU02G128400.1	TraesCSU02G128400	protein_coding	Triticum aestivum	Un	110.27	MoT responsive	This study	Os08g0189700	Germin-like protein 8-8, Disease resistanc	9.28916e-06	5.03202
TraesCSU02G128400.1	TraesCSU02G128400	protein_coding	Triticum aestivum	Un	110.27	MoT responsive	This study	Os08g0189400	Germin-like protein 8-5, Disease resistanc	9.28916e-06	5.03202
TraesCSU02G128400.1	TraesCSU02G128400	protein_coding	Triticum aestivum	Un	110.27	MoT responsive	This study	Os08g0190100	Germin-like protein 8-11, Disease resistanc	9.28916e-06	5.03202
TraesCSU02G128400.1	TraesCSU02G128400	protein_coding	Triticum aestivum	Un	110.27	MoT responsive	This study	Os08g0189900	Germin-like protein 8-10, Disease resistanc	9.28916e-06	5.03202
TraesCSU02G128400.1	TraesCSU02G128400	protein_coding	Triticum aestivum	Un	110.27	MoT responsive	This study	Os08g0189600	Germin-like protein 8-7, Disease resistanc	9.28916e-06	5.03202
TraesCSU02G145600.1	TraesCSU02G145600	protein_coding	Triticum aestivum	Un	156.735	MoT responsive	This study	Os08g0189850	Germin-like protein 8-9, Disease resistanc	5.7312e-05	4.24175
TraesCSU02G145600.1	TraesCSU02G145600	protein_coding	Triticum aestivum	Un	156.735	MoT responsive	This study	Os08g0190100	Germin-like protein 8-11, Disease resistanc	5.7312e-05	4.24175
TraesCSU02G145600.1	TraesCSU02G145600	protein_coding	Triticum aestivum	Un	156.735	MoT responsive	This study	Os08g0189900	Germin-like protein 8-10, Disease resistanc	5.7312e-05	4.24175
TraesCSU02G145600.1	TraesCSU02G145600	protein_coding	Triticum aestivum	Un	156.735	MoT responsive	This study	Os08g0189500	Germin-like protein 8-6, Disease resistanc	5.7312e-05	4.24175
TraesCSU02G145600.1	TraesCSU02G145600	protein_coding	Triticum aestivum	Un	156.735	MoT responsive	This study	Os08g0189700	Germin-like protein 8-8, Disease resistanc	5.7312e-05	4.24175
TraesCSU02G145600.1	TraesCSU02G145600	protein_coding	Triticum aestivum	Un	156.735	MoT responsive	This study	Os08g0189600	Germin-like protein 8-7, Disease resistanc	5.7312e-05	4.24175
TraesCSU02G145600.1	TraesCSU02G145600	protein_coding	Triticum aestivum	Un	156.735	MoT responsive	This study	Os08g0189400	Germin-like protein 8-5, Disease resistanc	5.7312e-05	4.24175
TraesCSU02G145700.1	TraesCSU02G145700	protein_coding	Triticum aestivum	Un	156.743	MoT responsive	This study	Os08g0189600	Germin-like protein 8-7, Disease resistanc	0.000914075	3.03902
TraesCSU02G145700.1	TraesCSU02G145700	protein_coding	Triticum aestivum	Un	156.743	MoT responsive	This study	Os08g0189500	Germin-like protein 8-6, Disease resistanc	0.000914075	3.03902
TraesCSU02G145700.1	TraesCSU02G145700	protein_coding	Triticum aestivum	Un	156.743	MoT responsive	This study	Os08g0189400	Germin-like protein 8-5, Disease resistanc	0.000914075	3.03902
TraesCSU02G145700.1	TraesCSU02G145700	protein_coding	Triticum aestivum	Un	156.743	MoT responsive	This study	Os08g0190100	Germin-like protein 8-11, Disease resistanc	0.000914075	3.03902
TraesCSU02G145700.1	TraesCSU02G145700	protein_coding	Triticum aestivum	Un	156.743	MoT responsive	This study	Os08g0189700	Germin-like protein 8-8, Disease resistanc	0.000914075	3.03902
TraesCSU02G145700.1	TraesCSU02G145700	protein_coding	Triticum aestivum	Un	156.743	MoT responsive	This study	Os08g0189900	Germin-like protein 8-10, Disease resistanc	0.000914075	3.03902
TraesCSU02G145700.1	TraesCSU02G145700	protein_coding	Triticum aestivum	Un	156.743	MoT responsive	This study	Os08g0189850	Germin-like protein 8-9, Disease resistanc	0.000914075	3.03902
TraesCSU02G146600.1	TraesCSU02G146600	protein_coding	Triticum aestivum	Un	162.316	MoT responsive	This study	Os12g0628600	Similar to Thaumatin-like pathogenesis-related protein 3 precursor	1.69323e-09	8.77128
TraesCSU02G146600.1	TraesCSU02G146600	protein_coding	Triticum aestivum	Un	162.316	MoT responsive	This study	Os12g0629300	Similar to Thaumatin-like protein	1.69323e-09	8.77128
TraesCSU02G146600.1	TraesCSU02G146600	protein_coding	Triticum aestivum	Un	162.316	MoT responsive	This study	Os12g0630100	Thaumatin protein, Tolerance to nitrogen deficienc	1.69323e-09	8.77128
TraesCSU02G146600.1	TraesCSU02G146600	protein_coding	Triticum aestivum	Un	162.316	MoT responsive	This study	Os12g0629700	Similar to Thaumatin-like protein precursor	1.69323e-09	8.77128
TraesCSU02G253900.1	TraesCSU02G253900	protein_coding	Triticum aestivum	Un	391.043	MoT responsive	This study	Os10g0118000	Similar to 5-pentadecatrienyl resorcinol O-methyltransferase	6.59179e-11	10.181
TraesCSU02G253900.1	TraesCSU02G253900	protein_coding	Triticum aestivum	Un	391.043	MoT responsive	This study	Os09g0344500	Similar to O-methyltransferase ZRP4 (EC 2.1.1.-	6.59179e-11	10.181
TraesCS1A02G043900.1	TraesCS1A02G043900	protein_coding	Triticum aestivum	1A	24.3367	Laccase	UniProtKB/TrEMBL;Acc:W4ZVY0	Os12g0258700	Cupredoxin domain containing protein	1.03856e-25	24.9836
TraesCS1A02G078200.1	TraesCS1A02G078200	protein_coding	Triticum aestivum	1A	61.0089	Peroxidase	UniProtKB/TrEMBL;Acc:W4ZYX3	N/A	N/A	0.00111718	2.95188
TraesCS1A02G195700.1	TraesCS1A02G195700	protein_coding	Triticum aestivum	1A	353.626	H3K9 demethylase, Floral organ developmen	Oryza sativa (Os10g0577600)	Os10g0577600	H3K9 demethylase, Floral organ developmen	0.00127245	2.89536
TraesCS1A02G209100.1	TraesCS1A02G209100	protein_coding	Triticum aestivum	1A	371.22	Proline dehydrogenase	UniProtKB/TrEMBL;Acc:A0A341NP52	Os10g0550900	Proline oxidase domain containing protein	3.65308e-08	7.43734
TraesCS1A02G413400.1	TraesCS1A02G413400	protein_coding	Triticum aestivum	1A	573.242	3-ketoacyl-CoA synthase	UniProtKB/TrEMBL;Acc:A0A1D5RTS5	Os05g0574600	Similar to 3-ketoacyl-CoA synthase	2.6334e-08	7.57948
TraesCS1D02G004700.1	TraesCS1D02G004700	protein_coding	Triticum aestivum	1D	2.13932	Phospholipid-transporting ATPase	UniProtKB/TrEMBL;Acc:A0A1D5T1I0	Os05g0100600	Similar to aminophospholipid ATPase	3.55829e-05	4.44876
TraesCS1D02G044300.1	TraesCS1D02G044300	protein_coding	Triticum aestivum	1D	23.245	Laccase	UniProtKB/TrEMBL;Acc:W5ANU7	Os12g0258700	Cupredoxin domain containing protein	5.40696e-64	63.267
TraesCS1D02G248200.1	TraesCS1D02G248200	protein_coding	Triticum aestivum	1D	341.176	CASP-like protein	UniProtKB/TrEMBL;Acc:A0A1D5SU15	Os07g0442900	Uncharacterised protein family UPF0497, trans-membrane plant subgroup domain containing protein	0.000985397	3.00639
TraesCS2A02G438300.1	TraesCS2A02G438300	protein_coding	Triticum aestivum	2A	689.709	Ubiquinol oxidase	UniProtKB/TrEMBL;Acc:A0A341Q9A1	Os04g0600300	Homodimeric diiron-carboxylate protein, Cyanide-resistant respiration in mitochondria, Reactive oxygen species (ROS) scavengin	5.7491e-05	4.2404
TraesCS2B02G236900.1	TraesCS2B02G236900	protein_coding	Triticum aestivum	2B	237.639	Serine/threonine-protein kinase	UniProtKB/TrEMBL;Acc:A0A1D5UCU4	Os07g0550900	Similar to Receptor-like protein kinase 6	0.000761153	3.11853
TraesCS2B02G293700.1	TraesCS2B02G293700	protein_coding	Triticum aestivum	2B	409.663	Exocyst subunit Exo70 family protein	UniProtKB/TrEMBL;Acc:A0A341QPT2	Os11g0100800	Similar to Exo70 exocyst complex subunit family protein	1.39335e-09	8.85594
TraesCS2B02G293700.1	TraesCS2B02G293700	protein_coding	Triticum aestivum	2B	409.663	Exocyst subunit Exo70 family protein	UniProtKB/TrEMBL;Acc:A0A341QPT2	Os12g0100700	Similar to Exo70 exocyst complex subunit family protein	1.39335e-09	8.85594
TraesCS2B02G395000.1	TraesCS2B02G395000	protein_coding	Triticum aestivum	2B	559.91	Glycosyltransferase	UniProtKB/TrEMBL;Acc:A0A1D5U676	N/A	N/A	4.91547e-10	9.30844
TraesCS2D02G431500.1	TraesCS2D02G431500	protein_coding	Triticum aestivum	2D	543.844	Xyloglucan endotransglucosylase/hydrolase	UniProtKB/TrEMBL;Acc:A0A1D5UGZ1	Os04g0604900	Similar to Xyloglucan endotransglycosylase (Fragment)	4.23722e-16	15.3729
TraesCS3A02G046500.1	TraesCS3A02G046500	protein_coding	Triticum aestivum	3A	24.7796	Patatin	UniProtKB/TrEMBL;Acc:A0A1D5VI54	Os08g0477100	Similar to Latex allergen	5.94203e-17	16.2261
TraesCS3A02G046500.1	TraesCS3A02G046500	protein_coding	Triticum aestivum	3A	24.7796	Patatin	UniProtKB/TrEMBL;Acc:A0A1D5VI54	Os08g0476900	Similar to Patatin-like protein 1	5.94203e-17	16.2261
TraesCS3A02G046500.1	TraesCS3A02G046500	protein_coding	Triticum aestivum	3A	24.7796	Patatin	UniProtKB/TrEMBL;Acc:A0A1D5VI54	Os08g0376500	Similar to Patatin-like protein	5.94203e-17	16.2261
TraesCS3A02G046500.1	TraesCS3A02G046500	protein_coding	Triticum aestivum	3A	24.7796	Patatin	UniProtKB/TrEMBL;Acc:A0A1D5VI54	Os08g0376550	Similar to Patatin-like protein 1	5.94203e-17	16.2261
TraesCS3A02G078400.1	TraesCS3A02G078400	protein_coding	Triticum aestivum	3A	50.7262	NAC transcription factor 47	(AT3G04070) UniProtKB/Swiss-Prot;Acc:Q84TD6	N/A	N/A	6.73674e-06	5.17155
TraesCS3A02G297200.1	TraesCS3A02G297200	protein_coding	Triticum aestivum	3A	531.896	Peroxidase	UniProtKB/TrEMBL;Acc:A0A1D5V9V3	Os07g0638600	Similar to Class III peroxidase 44	1.6103e-32	31.7931
TraesCS3B02G093300.1	TraesCS3B02G093300	protein_coding	Triticum aestivum	3B	62.3132	NAC transcription factor 47	(AT3G04070) UniProtKB/Swiss-Prot;Acc:Q84TD6	N/A	N/A	1.04214e-14	13.9821
TraesCS3B02G250900.2	TraesCS3B02G250900	protein_coding	Triticum aestivum	3B	401.281	Ubiquitin-like modifier-activating enzyme atg7	(AT5G45900) UniProtKB/Swiss-Prot;Acc:Q94CD5	Os01g0614900	NAD(P)-binding domain containing protein	6.96716e-09	8.15694
TraesCS3B02G323500.2	TraesCS3B02G323500	protein_coding	Triticum aestivum	3B	523.152	Probable sulfate transporter 3.5	(AT5G19600) UniProtKB/Swiss-Prot;Acc:Q94LW6	Os01g0719300	Similar to Sulfate transporter 3.1 (AST12) (AtST1)	6.9064e-08	7.16075
TraesCS3B02G528500.1	TraesCS3B02G528500	protein_coding	Triticum aestivum	3B	770.652	Endo-beta-1,3-glucanase	UniProtKB/TrEMBL;Acc:Q1ERG2	Os01g0941500	Similar to Beta-1,3-glucanase	9.37333e-16	15.0281
TraesCS3D02G257900.1	TraesCS3D02G257900	protein_coding	Triticum aestivum	3D	360.329	Multidrug resistance protein 1 homolog	UniProtKB/TrEMBL;Acc:Q8RVT7	N/A	N/A	1.697e-21	20.7703
TraesCS3D02G318200.2	TraesCS3D02G318200	protein_coding	Triticum aestivum	3D	432.03	Autophagy-related protein 18f	(AT5G54730) UniProtKB/Swiss-Prot;Acc:Q9FH32	Os01g0786900	WD40 repeat-like domain containing protein	0.00154156	2.81204
TraesCS3D02G461200.1	TraesCS3D02G461200	protein_coding	Triticum aestivum	3D	565.82	Cytokinin-N-glucosyltransferase 1	UniProtKB/TrEMBL;Acc:A0A1D5WH08	Os07g0241700	Similar to Cytokinin-N-glucosyltransferase 1	0.00128382	2.8915
TraesCS3D02G467600.1	TraesCS3D02G467600	protein_coding	Triticum aestivum	3D	570.379	Xylanase inhibitor TAXI-IV	UniProtKB/TrEMBL;Acc:Q5TMB2	Os01g0937100	Similar to Xylanase inhibitor precursor (Xylanase inhibitor TAXI-I)	1.49252e-12	11.8261
TraesCS4A02G035400.2	TraesCS4A02G035400	protein_coding	Triticum aestivum	4A	27.5891	Dehydration responsive element binding protein	UniProtKB/TrEMBL;Acc:A0MAU3	Os03g0191900	Pathogenesis-related transcriptional factor and ERF domain containing protein	6.94384e-09	8.1584
TraesCS4A02G130300.1	TraesCS4A02G130300	protein_coding	Triticum aestivum	4A	171.203	Phospholipid-transporting ATPase	UniProtKB/TrEMBL;Acc:W5E041	Os03g0326000	Phospholipid-transporting ATPase 1 (EC 3.6.3.1) (Aminophospholipid flippase 1)	1.08365e-12	11.9651
TraesCS4A02G130300.1	TraesCS4A02G130300	protein_coding	Triticum aestivum	4A	171.203	Phospholipid-transporting ATPase	UniProtKB/TrEMBL;Acc:W5E041	Os03g0326100	Phospholipid-transporting ATPase 1 (EC 3.6.3.1) (Aminophospholipid flippase 1)	1.08365e-12	11.9651
TraesCS4A02G498000.1	TraesCS4A02G498000	protein_coding	Triticum aestivum	4A	743.68	Thaumatin-like protein	UniProtKB/TrEMBL;Acc:Q41584	N/A	N/A	4.17715e-12	11.3791
TraesCS4B02G070500.4	TraesCS4B02G070500	protein_coding	Triticum aestivum	4B	64.697	Type IV inositol polyphosphate 5-phosphatase 11	(AT1G47510) UniProtKB/Swiss-Prot;Acc:Q5EAF2	N/A	N/A	1.4263e-16	15.8458
TraesCS4B02G210100.1	TraesCS4B02G210100	protein_coding	Triticum aestivum	4B	448.802	Serine/threonine protein phosphatase 2C 30	UniProtKB/TrEMBL;Acc:A0A142DDU5	Os03g0268600	Similar to Protein phosphatase type 2C	7.85391e-18	17.1049
TraesCS4B02G247300.1	TraesCS4B02G247300	protein_coding	Triticum aestivum	4B	512.162	Purple acid phosphatase	UniProtKB/TrEMBL;Acc:A0A1D5XH12	Os03g0214000	Similar to Diphosphonucleotide phosphatase 1 precursor	1.69176e-05	4.77166
TraesCS4D02G069300.2	TraesCS4D02G069300	protein_coding	Triticum aestivum	4D	44.7457	Type IV inositol polyphosphate 5-phosphatase 11	(AT1G47510) UniProtKB/Swiss-Prot;Acc:Q5EAF2	N/A	N/A	1.8146e-07	6.74122
TraesCS4D02G176300.2	TraesCS4D02G176300	protein_coding	Triticum aestivum	4D	305.982	Phospholipid-transporting ATPase	UniProtKB/TrEMBL;Acc:A0A341UUF8	Os03g0326100	Phospholipid-transporting ATPase 1 (EC 3.6.3.1) (Aminophospholipid flippase 1)	0.000243013	3.61437
TraesCS4D02G176300.2	TraesCS4D02G176300	protein_coding	Triticum aestivum	4D	305.982	Phospholipid-transporting ATPase	UniProtKB/TrEMBL;Acc:A0A341UUF8	Os03g0326000	Phospholipid-transporting ATPase 1 (EC 3.6.3.1) (Aminophospholipid flippase 1)	0.000243013	3.61437
TraesCS4D02G227300.1	TraesCS4D02G227300	protein_coding	Triticum aestivum	4D	386.549	Glycosyltransferase	UniProtKB/TrEMBL;Acc:W5EKM0	N/A	N/A	5.05188e-09	8.29655
TraesCS4D02G238600.1	TraesCS4D02G238600	protein_coding	Triticum aestivum	4D	400.786	Hemoglobin 1	UniProtKB/TrEMBL;Acc:M5AJV9	Os03g0226200	Non-symbiotic hemoglobin 2 (rHb2	1.28324e-05	4.89169
TraesCS4D02G238600.1	TraesCS4D02G238600	protein_coding	Triticum aestivum	4D	400.786	Hemoglobin 1	UniProtKB/TrEMBL;Acc:M5AJV9	Os03g0233900	Non-symbiotic hemoglobin 1 (rHb1	1.28324e-05	4.89169
TraesCS4D02G238600.1	TraesCS4D02G238600	protein_coding	Triticum aestivum	4D	400.786	Hemoglobin 1	UniProtKB/TrEMBL;Acc:M5AJV9	Os03g0234000	Non-symbiotic hemoglobin 3 (rHb3	1.28324e-05	4.89169
TraesCS4D02G238600.1	TraesCS4D02G238600	protein_coding	Triticum aestivum	4D	400.786	Hemoglobin 1	UniProtKB/TrEMBL;Acc:M5AJV9	Os03g0234100	Similar to Non-symbiotic hemoglobin 4 (rHb4	1.28324e-05	4.89169
TraesCS4D02G243100.1	TraesCS4D02G243100	protein_coding	Triticum aestivum	4D	405.771	4D hexose transporter	UniProtKB/TrEMBL;Acc:W5ELX6	Os03g0218400	Similar to Hexose transporter	1.83794e-37	36.7357
TraesCS5A02G017900.1	TraesCS5A02G017900	protein_coding	Triticum aestivum	5A	14.1933	Thaumatin-like protein	UniProtKB/TrEMBL;Acc:Q8S4P7	Os12g0630200	Thaumatin, pathogenesis-related family protein	5.91676e-39	38.2279
TraesCS5A02G017900.1	TraesCS5A02G017900	protein_coding	Triticum aestivum	5A	14.1933	Thaumatin-like protein	UniProtKB/TrEMBL;Acc:Q8S4P7	Os12g0630500	Similar to Thaumatin-like protein	5.91676e-39	38.2279
TraesCS5A02G070600.1	TraesCS5A02G070600	protein_coding	Triticum aestivum	5A	79.1525	Q-type C2H2 zinc finger protein	UniProtKB/TrEMBL;Acc:B0ZYY8	Os12g0583700	Zinc finger, C2H2-type domain containing protein	1.2292e-12	11.9104
TraesCS5A02G198800.1	TraesCS5A02G198800	protein_coding	Triticum aestivum	5A	403.701	RING-type E3 ubiquitin transferase	UniProtKB/TrEMBL;Acc:A0A341UX61	Os09g0378700	Similar to ubiquitin-protein ligase	0.00142024	2.84764
TraesCS5A02G439700.1	TraesCS5A02G439700	protein_coding	Triticum aestivum	5A	621.023	Pathogenesis-related protein 1-9	UniProtKB/TrEMBL;Acc:A0A0A7ACH5	N/A	N/A	3.00446e-25	24.5222
TraesCS5A02G439800.1	TraesCS5A02G439800	protein_coding	Triticum aestivum	5A	621.177	Pathogenesis-related protein 1-19	UniProtKB/TrEMBL;Acc:F8S6U9	N/A	N/A	5.14627e-13	12.2885
TraesCS5A02G494800.1	TraesCS5A02G494800	protein_coding	Triticum aestivum	5A	663.216	MLO-like protein	UniProtKB/TrEMBL;Acc:A0A1D5YH41	Os06g0486300	Similar to MLO protein homolog 1	1.26031e-06	5.89952
TraesCS5A02G494800.1	TraesCS5A02G494800	protein_coding	Triticum aestivum	5A	663.216	MLO-like protein	UniProtKB/TrEMBL;Acc:A0A1D5YH41	Os03g0129100	Seven transmembrane protein MLO2	1.26031e-06	5.89952
TraesCS5B02G217000.1	TraesCS5B02G217000	protein_coding	Triticum aestivum	5B	391.146	Glutamate receptor	UniProtKB/TrEMBL;Acc:A0A1D5Z2F3	Os09g0431200	GPCR, family 3, metabotropic glutamate receptor-like protein	3.96201e-06	5.40208
TraesCS5B02G442900.1	TraesCS5B02G442900	protein_coding	Triticum aestivum	5B	616.026	Pathogenesis-related protein 1-6	UniProtKB/TrEMBL;Acc:A0A0A7ABV0	N/A	N/A	0.000785276	3.10498
TraesCS5B02G443700.1	TraesCS5B02G443700	protein_coding	Triticum aestivum	5B	616.322	Pathogenesis-related protein 1-7	UniProtKB/TrEMBL;Acc:F8S6T7	N/A	N/A	0.00124079	2.9063
TraesCS5D02G204700.1	TraesCS5D02G204700	protein_coding	Triticum aestivum	5D	310.034	RING-type E3 ubiquitin transferase	UniProtKB/TrEMBL;Acc:A0A1D5ZRL9	Os09g0378700	Similar to ubiquitin-protein ligase	5.7406e-05	4.24104
TraesCS5D02G410500.1	TraesCS5D02G410500	protein_coding	Triticum aestivum	5D	473.848	Peroxidase	UniProtKB/TrEMBL;Acc:A0A1D5ZXS5	Os03g0762300	Similar to Peroxidase 51 precursor (EC 1.11.1.7) (Atperox P51) (ATP37)	0.000229024	3.64012
TraesCS5D02G446900.1	TraesCS5D02G446900	protein_coding	Triticum aestivum	5D	496.979	Pathogenesis-related protein 1-16	UniProtKB/TrEMBL;Acc:W5FY21	N/A	N/A	5.06437e-83	82.2955
TraesCS5D02G499000.1	TraesCS5D02G499000	protein_coding	Triticum aestivum	5D	528.714	DNA-directed RNA polymerase subunit	UniProtKB/TrEMBL;Acc:A0A341W7C3	N/A	N/A	0.0010433	2.98159
TraesCS6A02G216100.1	TraesCS6A02G216100	protein_coding	Triticum aestivum	6A	398.167	Similar to Chitinase (EC 3.2.1.14) A	Oryza sativa (Os02g0605900)	Os02g0605900	Similar to Chitinase (EC 3.2.1.14) A	1.5084e-14	13.8215
TraesCS6A02G299200.1	TraesCS6A02G299200	protein_coding	Triticum aestivum	6A	532.418	PYD1	(AT3G17810) UniProtKB/TrEMBL;Acc:A0A178VD08	Os02g0736400	Aldolase-type TIM barrel domain containing protein	2.89525e-25	24.5383
TraesCS6A02G351300.1	TraesCS6A02G351300	protein_coding	Triticum aestivum	6A	583.269	Probable alpha,alpha-trehalose-phosphate synthase [UDP-forming 11	(AT2G18700) UniProtKB/Swiss-Prot;Acc:Q9ZV48	Os02g0790500	Hypothetical protein	2.75562e-20	19.5598
TraesCS6A02G382300.1	TraesCS6A02G382300	protein_coding	Triticum aestivum	6A	601.397	RING-type E3 ubiquitin transferase	UniProtKB/TrEMBL;Acc:A0A1D6A6N8	Os02g0539200	Zinc finger, RING/FYVE/PHD-type domain containing protein	0.000220131	3.65732
TraesCS6B02G298500.1	TraesCS6B02G298500	protein_coding	Triticum aestivum	6B	536.003	ABA 8'-hydroxylase	UniProtKB/TrEMBL;Acc:B8QBY2	Os02g0703600	Similar to Abscisic acid 8'-hydroxylase 1	0.00112026	2.95068
TraesCS6B02G384500.1	TraesCS6B02G384500	protein_coding	Triticum aestivum	6B	659.233	Probable alpha,alpha-trehalose-phosphate synthase [UDP-forming 11	(AT2G18700) UniProtKB/Swiss-Prot;Acc:Q9ZV48	Os02g0790500	Hypothetical protein	1.20699e-19	18.9183
TraesCS6B02G420600.1	TraesCS6B02G420600	protein_coding	Triticum aestivum	6B	691.864	RING-type E3 ubiquitin transferase	UniProtKB/TrEMBL;Acc:A0A1D6ANT8	Os02g0539200	Zinc finger, RING/FYVE/PHD-type domain containing protein	5.73274e-09	8.24164
TraesCS6B02G421400.1	TraesCS6B02G421400	protein_coding	Triticum aestivum	6B	692.194	RING-type E3 ubiquitin transferase	UniProtKB/TrEMBL;Acc:A0A1D6ASQ2	Os02g0539200	Zinc finger, RING/FYVE/PHD-type domain containing protein	0.00135138	2.86922
TraesCS6D02G361500.1	TraesCS6D02G361500	protein_coding	Triticum aestivum	6D	452.497	Laccase	UniProtKB/TrEMBL;Acc:A0A341Y0F4	N/A	N/A	5.74963e-05	4.24036
TraesCS6D02G367100.1	TraesCS6D02G367100	protein_coding	Triticum aestivum	6D	455.085	RING-type E3 ubiquitin transferase	UniProtKB/TrEMBL;Acc:W5H0T6	Os02g0539200	Zinc finger, RING/FYVE/PHD-type domain containing protein	0.00203013	2.69248
TraesCS7A02G198300.1	TraesCS7A02G198300	protein_coding	Triticum aestivum	7A	159.557	Hexosyltransferase	UniProtKB/TrEMBL;Acc:A0A341Y8V3	Os06g0247000	Similar to Avr9/Cf-9 rapidly elicited protein 231	0.00021143	3.67483
TraesCS7B02G356400.1	TraesCS7B02G356400	protein_coding	Triticum aestivum	7B	616.836	Serine/threonine-protein kinase	UniProtKB/TrEMBL;Acc:A0A1D6C7H9	N/A	N/A	0.00105485	2.97681
TraesCS7D02G116900.1	TraesCS7D02G116900	protein_coding	Triticum aestivum	7D	72.1284	Histone H3	UniProtKB/TrEMBL;Acc:A0A077RTJ8	N/A	N/A	5.02236e-14	13.2991
TraesCS7D02G201600.1	TraesCS7D02G201600	protein_coding	Triticum aestivum	7D	160.629	RING-type E3 ubiquitin transferase	UniProtKB/TrEMBL;Acc:A0A341Z7F5	Os06g0248500	U box domain containing protein	3.39723e-13	12.4689
TraesCS7D02G350500.1	TraesCS7D02G350500	protein_coding	Triticum aestivum	7D	451.186	3-ketoacyl-CoA synthase	UniProtKB/TrEMBL;Acc:A0A1D6SEW1	N/A	N/A	5.89654e-10	9.2294
TraesCSU02G182300.1	TraesCSU02G182300	protein_coding	Triticum aestivum	Un	273.47	Histone H3.2	UniProtKB/Swiss-Prot;Acc:P68428	N/A	N/A	5.02236e-14	13.2991

## Sheet: Interaction
host	pathogen	weight
TraesCS1A02G005400.1	mRNA_M_BR32_EuGene_00000051	0.811422
TraesCS1A02G005400.1	mRNA_M_BR32_EuGene_00000121	0.84437
TraesCS1A02G005400.1	mRNA_M_BR32_EuGene_00000331	0.986105
TraesCS1A02G005400.1	mRNA_M_BR32_EuGene_00001351	0.917125
TraesCS1A02G005400.1	mRNA_M_BR32_EuGene_00002271	0.984467
TraesCS1A02G005400.1	mRNA_M_BR32_EuGene_00002881	0.909719
TraesCS1A02G005400.1	mRNA_M_BR32_EuGene_00003241	0.941416
TraesCS1A02G005400.1	mRNA_M_BR32_EuGene_00004251	0.986713
TraesCS1A02G005400.1	mRNA_M_BR32_EuGene_00004701	0.917125
TraesCS1A02G005400.1	mRNA_M_BR32_EuGene_00006211	0.917125
TraesCS1A02G005400.1	mRNA_M_BR32_EuGene_00007251	0.917125
TraesCS1A02G005400.1	mRNA_M_BR32_EuGene_00008511	0.88152
TraesCS1A02G005400.1	mRNA_M_BR32_EuGene_00008701	0.806988
TraesCS1A02G005400.1	mRNA_M_BR32_EuGene_00008711	0.953173
TraesCS1A02G005400.1	mRNA_M_BR32_EuGene_00010601	0.81231
TraesCS1A02G005400.1	mRNA_M_BR32_EuGene_00011761	0.921045
TraesCS1A02G005400.1	mRNA_M_BR32_EuGene_00012091	0.961838
TraesCS1A02G005400.1	mRNA_M_BR32_EuGene_00012351	0.867714
TraesCS1A02G005400.1	mRNA_M_BR32_EuGene_00012781	0.965515
TraesCS1A02G005400.1	mRNA_M_BR32_EuGene_00013381	0.917125
TraesCS1A02G005400.1	mRNA_M_BR32_EuGene_00013991	0.976586
TraesCS1A02G005400.1	mRNA_M_BR32_EuGene_00014571	0.816784
TraesCS1A02G005400.1	mRNA_M_BR32_EuGene_00015301	0.984649
TraesCS1A02G005400.1	mRNA_M_BR32_EuGene_00017151	0.876225
TraesCS1A02G005400.1	mRNA_M_BR32_EuGene_00017161	0.917125
TraesCS1A02G005400.1	mRNA_M_BR32_EuGene_00018001	0.912597
TraesCS1A02G005400.1	mRNA_M_BR32_EuGene_00018151	0.961686
TraesCS1A02G005400.1	mRNA_M_BR32_EuGene_00018491	0.912597
TraesCS1A02G005400.1	mRNA_M_BR32_EuGene_00018761	0.93024
TraesCS1A02G005400.1	mRNA_M_BR32_EuGene_00018861	0.964429
TraesCS1A02G005400.1	mRNA_M_BR32_EuGene_00020181	0.917125
TraesCS1A02G005400.1	mRNA_M_BR32_EuGene_00020511	0.923727
TraesCS1A02G005400.1	mRNA_M_BR32_EuGene_00022911	0.827381
TraesCS1A02G005400.1	mRNA_M_BR32_EuGene_00023191	0.917125
TraesCS1A02G005400.1	mRNA_M_BR32_EuGene_00025491	0.961838
TraesCS1A02G005400.1	mRNA_M_BR32_EuGene_00027301	0.80989
TraesCS1A02G005400.1	mRNA_M_BR32_EuGene_00028211	0.961838
TraesCS1A02G005400.1	mRNA_M_BR32_EuGene_00029471	0.936971
TraesCS1A02G005400.1	mRNA_M_BR32_EuGene_00029591	0.96176
TraesCS1A02G005400.1	mRNA_M_BR32_EuGene_00029811	0.816784
TraesCS1A02G005400.1	mRNA_M_BR32_EuGene_00029931	0.917125
TraesCS1A02G005400.1	mRNA_M_BR32_EuGene_00030161	0.990022
TraesCS1A02G005400.1	mRNA_M_BR32_EuGene_00030741	0.922567
TraesCS1A02G005400.1	mRNA_M_BR32_EuGene_00030751	0.8512
TraesCS1A02G005400.1	mRNA_M_BR32_EuGene_00032651	0.917125
TraesCS1A02G005400.1	mRNA_M_BR32_EuGene_00033031	0.991882
TraesCS1A02G005400.1	mRNA_M_BR32_EuGene_00033771	0.917125
TraesCS1A02G005400.1	mRNA_M_BR32_EuGene_00033951	0.902332
TraesCS1A02G005400.1	mRNA_M_BR32_EuGene_00033971	0.825117
TraesCS1A02G005400.1	mRNA_M_BR32_EuGene_00034661	0.881457
TraesCS1A02G005400.1	mRNA_M_BR32_EuGene_00034871	0.917125
TraesCS1A02G005400.1	mRNA_M_BR32_EuGene_00037251	0.912597
TraesCS1A02G005400.1	mRNA_M_BR32_EuGene_00037331	0.912597
TraesCS1A02G005400.1	mRNA_M_BR32_EuGene_00037931	0.917125
TraesCS1A02G005400.1	mRNA_M_BR32_EuGene_00038931	0.936339
TraesCS1A02G005400.1	mRNA_M_BR32_EuGene_00039601	0.98078
TraesCS1A02G005400.1	mRNA_M_BR32_EuGene_00039721	0.951911
TraesCS1A02G005400.1	mRNA_M_BR32_EuGene_00040291	0.857719
TraesCS1A02G005400.1	mRNA_M_BR32_EuGene_00040571	0.917735
TraesCS1A02G005400.1	mRNA_M_BR32_EuGene_00040751	0.807417
TraesCS1A02G005400.1	mRNA_M_BR32_EuGene_00041131	0.917125
TraesCS1A02G005400.1	mRNA_M_BR32_EuGene_00041851	0.858239
TraesCS1A02G005400.1	mRNA_M_BR32_EuGene_00041891	0.978189
TraesCS1A02G005400.1	mRNA_M_BR32_EuGene_00042421	0.863523
TraesCS1A02G005400.1	mRNA_M_BR32_EuGene_00043451	0.953173
TraesCS1A02G005400.1	mRNA_M_BR32_EuGene_00043801	0.961838
TraesCS1A02G005400.1	mRNA_M_BR32_EuGene_00045391	0.912597
TraesCS1A02G005400.1	mRNA_M_BR32_EuGene_00046991	0.960711
TraesCS1A02G005400.1	mRNA_M_BR32_EuGene_00047491	0.917125
TraesCS1A02G005400.1	mRNA_M_BR32_EuGene_00048631	0.967159
TraesCS1A02G005400.1	mRNA_M_BR32_EuGene_00050141	0.893843
TraesCS1A02G005400.1	mRNA_M_BR32_EuGene_00050551	0.858239
TraesCS1A02G005400.1	mRNA_M_BR32_EuGene_00051161	0.927243
TraesCS1A02G005400.1	mRNA_M_BR32_EuGene_00051531	0.843912
TraesCS1A02G005400.1	mRNA_M_BR32_EuGene_00051851	0.992808
TraesCS1A02G005400.1	mRNA_M_BR32_EuGene_00055621	0.861238
TraesCS1A02G005400.1	mRNA_M_BR32_EuGene_00056381	0.961838
TraesCS1A02G005400.1	mRNA_M_BR32_EuGene_00057321	0.971796
TraesCS1A02G005400.1	mRNA_M_BR32_EuGene_00057381	0.953173
TraesCS1A02G005400.1	mRNA_M_BR32_EuGene_00058831	0.989723
TraesCS1A02G005400.1	mRNA_M_BR32_EuGene_00059171	0.924735
TraesCS1A02G005400.1	mRNA_M_BR32_EuGene_00059601	0.982307
TraesCS1A02G005400.1	mRNA_M_BR32_EuGene_00059851	0.93024
TraesCS1A02G005400.1	mRNA_M_BR32_EuGene_00060181	0.822577
TraesCS1A02G005400.1	mRNA_M_BR32_EuGene_00060341	0.917125
TraesCS1A02G005400.1	mRNA_M_BR32_EuGene_00060381	0.917125
TraesCS1A02G005400.1	mRNA_M_BR32_EuGene_00063891	0.811977
TraesCS1A02G005400.1	mRNA_M_BR32_EuGene_00064171	0.917125
TraesCS1A02G005400.1	mRNA_M_BR32_EuGene_00064211	0.953173
TraesCS1A02G005400.1	mRNA_M_BR32_EuGene_00064391	0.818095
TraesCS1A02G005400.1	mRNA_M_BR32_EuGene_00064511	0.892094
TraesCS1A02G005400.1	mRNA_M_BR32_EuGene_00065971	0.934916
TraesCS1A02G005400.1	mRNA_M_BR32_EuGene_00066041	0.928113
TraesCS1A02G005400.1	mRNA_M_BR32_EuGene_00066071	0.934476
TraesCS1A02G005400.1	mRNA_M_BR32_EuGene_00066441	0.926294
TraesCS1A02G005400.1	mRNA_M_BR32_EuGene_00067191	0.917585
TraesCS1A02G005400.1	mRNA_M_BR32_EuGene_00067731	0.917125
TraesCS1A02G005400.1	mRNA_M_BR32_EuGene_00067981	0.917125
TraesCS1A02G005400.1	mRNA_M_BR32_EuGene_00069001	0.917125
TraesCS1A02G005400.1	mRNA_M_BR32_EuGene_00071051	0.858106
TraesCS1A02G005400.1	mRNA_M_BR32_EuGene_00071541	0.917125
TraesCS1A02G005400.1	mRNA_M_BR32_EuGene_00072491	0.889647
TraesCS1A02G005400.1	mRNA_M_BR32_EuGene_00072501	0.974498
TraesCS1A02G005400.1	mRNA_M_BR32_EuGene_00072601	0.933332
TraesCS1A02G005400.1	mRNA_M_BR32_EuGene_00072861	0.93024
TraesCS1A02G005400.1	mRNA_M_BR32_EuGene_00073261	0.917125
TraesCS1A02G005400.1	mRNA_M_BR32_EuGene_00074311	0.922683
TraesCS1A02G005400.1	mRNA_M_BR32_EuGene_00076591	0.917125
TraesCS1A02G005400.1	mRNA_M_BR32_EuGene_00077121	0.961838
TraesCS1A02G005400.1	mRNA_M_BR32_EuGene_00077181	0.990326
TraesCS1A02G005400.1	mRNA_M_BR32_EuGene_00077421	0.917125
TraesCS1A02G005400.1	mRNA_M_BR32_EuGene_00077921	0.82036
TraesCS1A02G005400.1	mRNA_M_BR32_EuGene_00079201	0.953173
TraesCS1A02G005400.1	mRNA_M_BR32_EuGene_00079781	0.953173
TraesCS1A02G005400.1	mRNA_M_BR32_EuGene_00080141	0.917125
TraesCS1A02G005400.1	mRNA_M_BR32_EuGene_00080291	0.917125
TraesCS1A02G005400.1	mRNA_M_BR32_EuGene_00080891	0.81659
TraesCS1A02G005400.1	mRNA_M_BR32_EuGene_00081381	0.840571
TraesCS1A02G005400.1	mRNA_M_BR32_EuGene_00081791	0.981298
TraesCS1A02G005400.1	mRNA_M_BR32_EuGene_00081881	0.884621
TraesCS1A02G005400.1	mRNA_M_BR32_EuGene_00082191	0.953173
TraesCS1A02G005400.1	mRNA_M_BR32_EuGene_00082491	0.972232
TraesCS1A02G005400.1	mRNA_M_BR32_EuGene_00082511	0.946407
TraesCS1A02G005400.1	mRNA_M_BR32_EuGene_00082631	0.861238
TraesCS1A02G005400.1	mRNA_M_BR32_EuGene_00085011	0.917125
TraesCS1A02G005400.1	mRNA_M_BR32_EuGene_00087781	0.855208
TraesCS1A02G005400.1	mRNA_M_BR32_EuGene_00088261	0.842985
TraesCS1A02G005400.1	mRNA_M_BR32_EuGene_00088661	0.987786
TraesCS1A02G005400.1	mRNA_M_BR32_EuGene_00088991	0.942446
TraesCS1A02G005400.1	mRNA_M_BR32_EuGene_00089361	0.967468
TraesCS1A02G005400.1	mRNA_M_BR32_EuGene_00090791	0.961838
TraesCS1A02G005400.1	mRNA_M_BR32_EuGene_00091521	0.920643
TraesCS1A02G005400.1	mRNA_M_BR32_EuGene_00092571	0.854956
TraesCS1A02G005400.1	mRNA_M_BR32_EuGene_00092861	0.872534
TraesCS1A02G005400.1	mRNA_M_BR32_EuGene_00093341	0.917125
TraesCS1A02G005400.1	mRNA_M_BR32_EuGene_00093411	0.928326
TraesCS1A02G005400.1	mRNA_M_BR32_EuGene_00093471	0.951911
TraesCS1A02G005400.1	mRNA_M_BR32_EuGene_00093811	0.999478
TraesCS1A02G005400.1	mRNA_M_BR32_EuGene_00095761	0.961838
TraesCS1A02G005400.1	mRNA_M_BR32_EuGene_00096151	0.987786
TraesCS1A02G005400.1	mRNA_M_BR32_EuGene_00097391	0.974498
TraesCS1A02G005400.1	mRNA_M_BR32_EuGene_00098211	0.870571
TraesCS1A02G005400.1	mRNA_M_BR32_EuGene_00098871	0.912597
TraesCS1A02G005400.1	mRNA_M_BR32_EuGene_00099341	0.827485
TraesCS1A02G005400.1	mRNA_M_BR32_EuGene_00101271	0.80989
TraesCS1A02G005400.1	mRNA_M_BR32_EuGene_00103981	0.917125
TraesCS1A02G005400.1	mRNA_M_BR32_EuGene_00105121	0.943788
TraesCS1A02G005400.1	mRNA_M_BR32_EuGene_00107011	0.960962
TraesCS1A02G005400.1	mRNA_M_BR32_EuGene_00108821	0.917125
TraesCS1A02G005400.1	mRNA_M_BR32_EuGene_00113531	0.917125
TraesCS1A02G005400.1	mRNA_M_BR32_EuGene_00115031	0.917125
TraesCS1A02G005400.1	mRNA_M_BR32_EuGene_00116451	0.917125
TraesCS1A02G005400.1	mRNA_M_BR32_EuGene_00116741	0.956878
TraesCS1A02G005400.1	mRNA_M_BR32_EuGene_00116761	0.926924
TraesCS1A02G005400.1	mRNA_M_BR32_EuGene_00116881	0.917125
TraesCS1A02G005400.1	mRNA_M_BR32_EuGene_00118151	0.917125
TraesCS1A02G005400.1	mRNA_M_BR32_EuGene_00118901	0.811422
TraesCS1A02G005400.1	mRNA_M_BR32_EuGene_00119731	0.917125
TraesCS1A02G005400.1	mRNA_M_BR32_EuGene_00119951	0.951911
TraesCS1A02G005400.1	mRNA_M_BR32_EuGene_00120271	0.926924
TraesCS1A02G005400.1	mRNA_M_BR32_EuGene_00120751	0.917125
TraesCS1A02G005400.1	mRNA_M_BR32_EuGene_00122551	0.917125
TraesCS1A02G005400.1	mRNA_M_BR32_EuGene_00123171	0.881712
TraesCS1A02G005400.1	mRNA_M_BR32_EuGene_00123251	0.961838
TraesCS1A02G005400.1	mRNA_M_BR32_EuGene_00123421	0.894589
TraesCS1A02G005400.1	mRNA_M_BR32_EuGene_00125531	0.917125
TraesCS1A02G005400.1	mRNA_M_BR32_EuGene_00132081	0.867904
TraesCS1A02G005400.1	mRNA_M_BR32_EuGene_00132401	0.917125
TraesCS1A02G005400.1	mRNA_M_BR32_EuGene_00134111	0.910797
TraesCS1A02G005400.1	mRNA_M_BR32_EuGene_00140421	0.856334
TraesCS1A02G005400.1	mRNA_M_BR32_EuGene_00142071	0.883047
TraesCS1A02G043900.1	mRNA_M_BR32_EuGene_00000861	0.865551
TraesCS1A02G043900.1	mRNA_M_BR32_EuGene_00022841	0.897414
TraesCS1A02G043900.1	mRNA_M_BR32_EuGene_00024601	0.865551
TraesCS1A02G043900.1	mRNA_M_BR32_EuGene_00026871	0.804571
TraesCS1A02G043900.1	mRNA_M_BR32_EuGene_00027561	0.886911
TraesCS1A02G043900.1	mRNA_M_BR32_EuGene_00027801	0.804571
TraesCS1A02G043900.1	mRNA_M_BR32_EuGene_00037671	0.897414
TraesCS1A02G043900.1	mRNA_M_BR32_EuGene_00042891	0.886911
TraesCS1A02G043900.1	mRNA_M_BR32_EuGene_00044431	0.86847
TraesCS1A02G043900.1	mRNA_M_BR32_EuGene_00047481	0.952091
TraesCS1A02G043900.1	mRNA_M_BR32_EuGene_00049951	0.865551
TraesCS1A02G043900.1	mRNA_M_BR32_EuGene_00058711	0.897414
TraesCS1A02G043900.1	mRNA_M_BR32_EuGene_00063571	0.908894
TraesCS1A02G043900.1	mRNA_M_BR32_EuGene_00073061	0.827289
TraesCS1A02G043900.1	mRNA_M_BR32_EuGene_00081151	0.804571
TraesCS1A02G043900.1	mRNA_M_BR32_EuGene_00082151	0.897414
TraesCS1A02G043900.1	mRNA_M_BR32_EuGene_00095261	0.897414
TraesCS1A02G043900.1	mRNA_M_BR32_EuGene_00124111	0.804571
TraesCS1A02G048700.1	mRNA_M_BR32_EuGene_00000051	0.829175
TraesCS1A02G048700.1	mRNA_M_BR32_EuGene_00000121	0.959813
TraesCS1A02G048700.1	mRNA_M_BR32_EuGene_00000131	0.994313
TraesCS1A02G048700.1	mRNA_M_BR32_EuGene_00001701	0.876352
TraesCS1A02G048700.1	mRNA_M_BR32_EuGene_00003661	0.90289
TraesCS1A02G048700.1	mRNA_M_BR32_EuGene_00005181	0.823027
TraesCS1A02G048700.1	mRNA_M_BR32_EuGene_00008511	0.927314
TraesCS1A02G048700.1	mRNA_M_BR32_EuGene_00009631	0.959039
TraesCS1A02G048700.1	mRNA_M_BR32_EuGene_00010601	0.896661
TraesCS1A02G048700.1	mRNA_M_BR32_EuGene_00011761	0.8372
TraesCS1A02G048700.1	mRNA_M_BR32_EuGene_00012351	0.803962
TraesCS1A02G048700.1	mRNA_M_BR32_EuGene_00012851	0.831387
TraesCS1A02G048700.1	mRNA_M_BR32_EuGene_00013651	0.934271
TraesCS1A02G048700.1	mRNA_M_BR32_EuGene_00013991	0.83251
TraesCS1A02G048700.1	mRNA_M_BR32_EuGene_00018081	0.84427
TraesCS1A02G048700.1	mRNA_M_BR32_EuGene_00018861	0.872862
TraesCS1A02G048700.1	mRNA_M_BR32_EuGene_00019181	0.876352
TraesCS1A02G048700.1	mRNA_M_BR32_EuGene_00021201	0.876352
TraesCS1A02G048700.1	mRNA_M_BR32_EuGene_00021491	0.994313
TraesCS1A02G048700.1	mRNA_M_BR32_EuGene_00027301	0.986438
TraesCS1A02G048700.1	mRNA_M_BR32_EuGene_00028501	0.901975
TraesCS1A02G048700.1	mRNA_M_BR32_EuGene_00029551	0.974705
TraesCS1A02G048700.1	mRNA_M_BR32_EuGene_00030161	0.821866
TraesCS1A02G048700.1	mRNA_M_BR32_EuGene_00030751	0.939394
TraesCS1A02G048700.1	mRNA_M_BR32_EuGene_00032681	0.840458
TraesCS1A02G048700.1	mRNA_M_BR32_EuGene_00032811	0.876352
TraesCS1A02G048700.1	mRNA_M_BR32_EuGene_00032891	0.996315
TraesCS1A02G048700.1	mRNA_M_BR32_EuGene_00033661	0.834307
TraesCS1A02G048700.1	mRNA_M_BR32_EuGene_00034041	0.883363
TraesCS1A02G048700.1	mRNA_M_BR32_EuGene_00034661	0.856068
TraesCS1A02G048700.1	mRNA_M_BR32_EuGene_00036131	0.876352
TraesCS1A02G048700.1	mRNA_M_BR32_EuGene_00036141	0.826221
TraesCS1A02G048700.1	mRNA_M_BR32_EuGene_00038351	0.909848
TraesCS1A02G048700.1	mRNA_M_BR32_EuGene_00039451	0.950994
TraesCS1A02G048700.1	mRNA_M_BR32_EuGene_00040571	0.929372
TraesCS1A02G048700.1	mRNA_M_BR32_EuGene_00040751	0.936691
TraesCS1A02G048700.1	mRNA_M_BR32_EuGene_00041171	0.984169
TraesCS1A02G048700.1	mRNA_M_BR32_EuGene_00041851	0.809517
TraesCS1A02G048700.1	mRNA_M_BR32_EuGene_00048631	0.849302
TraesCS1A02G048700.1	mRNA_M_BR32_EuGene_00049431	0.97865
TraesCS1A02G048700.1	mRNA_M_BR32_EuGene_00050551	0.809517
TraesCS1A02G048700.1	mRNA_M_BR32_EuGene_00050571	0.890328
TraesCS1A02G048700.1	mRNA_M_BR32_EuGene_00050711	0.876352
TraesCS1A02G048700.1	mRNA_M_BR32_EuGene_00051531	0.975415
TraesCS1A02G048700.1	mRNA_M_BR32_EuGene_00053831	0.876352
TraesCS1A02G048700.1	mRNA_M_BR32_EuGene_00055321	0.876352
TraesCS1A02G048700.1	mRNA_M_BR32_EuGene_00055601	0.835983
TraesCS1A02G048700.1	mRNA_M_BR32_EuGene_00055621	0.978022
TraesCS1A02G048700.1	mRNA_M_BR32_EuGene_00056141	0.835983
TraesCS1A02G048700.1	mRNA_M_BR32_EuGene_00057221	0.876352
TraesCS1A02G048700.1	mRNA_M_BR32_EuGene_00058421	0.925378
TraesCS1A02G048700.1	mRNA_M_BR32_EuGene_00058471	0.876352
TraesCS1A02G048700.1	mRNA_M_BR32_EuGene_00058831	0.824766
TraesCS1A02G048700.1	mRNA_M_BR32_EuGene_00063341	0.950994
TraesCS1A02G048700.1	mRNA_M_BR32_EuGene_00063561	0.940332
TraesCS1A02G048700.1	mRNA_M_BR32_EuGene_00063891	0.943899
TraesCS1A02G048700.1	mRNA_M_BR32_EuGene_00064041	0.994313
TraesCS1A02G048700.1	mRNA_M_BR32_EuGene_00064381	0.908657
TraesCS1A02G048700.1	mRNA_M_BR32_EuGene_00064391	0.948185
TraesCS1A02G048700.1	mRNA_M_BR32_EuGene_00065561	0.842876
TraesCS1A02G048700.1	mRNA_M_BR32_EuGene_00065971	0.910695
TraesCS1A02G048700.1	mRNA_M_BR32_EuGene_00066071	0.924729
TraesCS1A02G048700.1	mRNA_M_BR32_EuGene_00066251	0.876352
TraesCS1A02G048700.1	mRNA_M_BR32_EuGene_00066431	0.844286
TraesCS1A02G048700.1	mRNA_M_BR32_EuGene_00067611	0.970472
TraesCS1A02G048700.1	mRNA_M_BR32_EuGene_00068011	0.976292
TraesCS1A02G048700.1	mRNA_M_BR32_EuGene_00070511	0.876352
TraesCS1A02G048700.1	mRNA_M_BR32_EuGene_00070831	0.83948
TraesCS1A02G048700.1	mRNA_M_BR32_EuGene_00072501	0.834397
TraesCS1A02G048700.1	mRNA_M_BR32_EuGene_00072601	0.818751
TraesCS1A02G048700.1	mRNA_M_BR32_EuGene_00072791	0.994313
TraesCS1A02G048700.1	mRNA_M_BR32_EuGene_00074311	0.92857
TraesCS1A02G048700.1	mRNA_M_BR32_EuGene_00076951	0.844286
TraesCS1A02G048700.1	mRNA_M_BR32_EuGene_00080191	0.843876
TraesCS1A02G048700.1	mRNA_M_BR32_EuGene_00080351	0.835983
TraesCS1A02G048700.1	mRNA_M_BR32_EuGene_00080891	0.801897
TraesCS1A02G048700.1	mRNA_M_BR32_EuGene_00081381	0.876886
TraesCS1A02G048700.1	mRNA_M_BR32_EuGene_00081731	0.876352
TraesCS1A02G048700.1	mRNA_M_BR32_EuGene_00081881	0.910595
TraesCS1A02G048700.1	mRNA_M_BR32_EuGene_00082491	0.822078
TraesCS1A02G048700.1	mRNA_M_BR32_EuGene_00082541	0.876352
TraesCS1A02G048700.1	mRNA_M_BR32_EuGene_00082631	0.978022
TraesCS1A02G048700.1	mRNA_M_BR32_EuGene_00082781	0.874581
TraesCS1A02G048700.1	mRNA_M_BR32_EuGene_00083571	0.876352
TraesCS1A02G048700.1	mRNA_M_BR32_EuGene_00084381	0.840458
TraesCS1A02G048700.1	mRNA_M_BR32_EuGene_00084541	0.876352
TraesCS1A02G048700.1	mRNA_M_BR32_EuGene_00084751	0.98969
TraesCS1A02G048700.1	mRNA_M_BR32_EuGene_00086951	0.887612
TraesCS1A02G048700.1	mRNA_M_BR32_EuGene_00087411	0.953247
TraesCS1A02G048700.1	mRNA_M_BR32_EuGene_00087781	0.818571
TraesCS1A02G048700.1	mRNA_M_BR32_EuGene_00087821	0.844286
TraesCS1A02G048700.1	mRNA_M_BR32_EuGene_00087931	0.876352
TraesCS1A02G048700.1	mRNA_M_BR32_EuGene_00088261	0.817204
TraesCS1A02G048700.1	mRNA_M_BR32_EuGene_00089361	0.88351
TraesCS1A02G048700.1	mRNA_M_BR32_EuGene_00090431	0.975558
TraesCS1A02G048700.1	mRNA_M_BR32_EuGene_00091631	0.876352
TraesCS1A02G048700.1	mRNA_M_BR32_EuGene_00091641	0.876352
TraesCS1A02G048700.1	mRNA_M_BR32_EuGene_00092861	0.800873
TraesCS1A02G048700.1	mRNA_M_BR32_EuGene_00093281	0.876352
TraesCS1A02G048700.1	mRNA_M_BR32_EuGene_00095171	0.874581
TraesCS1A02G048700.1	mRNA_M_BR32_EuGene_00096731	0.994313
TraesCS1A02G048700.1	mRNA_M_BR32_EuGene_00097391	0.834397
TraesCS1A02G048700.1	mRNA_M_BR32_EuGene_00098211	0.802166
TraesCS1A02G048700.1	mRNA_M_BR32_EuGene_00099341	0.965614
TraesCS1A02G048700.1	mRNA_M_BR32_EuGene_00099751	0.994313
TraesCS1A02G048700.1	mRNA_M_BR32_EuGene_00101271	0.986438
TraesCS1A02G048700.1	mRNA_M_BR32_EuGene_00105281	0.989187
TraesCS1A02G048700.1	mRNA_M_BR32_EuGene_00107011	0.815366
TraesCS1A02G048700.1	mRNA_M_BR32_EuGene_00107891	0.80009
TraesCS1A02G048700.1	mRNA_M_BR32_EuGene_00109411	0.835983
TraesCS1A02G048700.1	mRNA_M_BR32_EuGene_00111271	0.960464
TraesCS1A02G048700.1	mRNA_M_BR32_EuGene_00111531	0.994313
TraesCS1A02G048700.1	mRNA_M_BR32_EuGene_00116741	0.887263
TraesCS1A02G048700.1	mRNA_M_BR32_EuGene_00118781	0.841924
TraesCS1A02G048700.1	mRNA_M_BR32_EuGene_00118901	0.829175
TraesCS1A02G048700.1	mRNA_M_BR32_EuGene_00124331	0.876352
TraesCS1A02G048700.1	mRNA_M_BR32_EuGene_00128701	0.842697
TraesCS1A02G048700.1	mRNA_M_BR32_EuGene_00130431	0.876352
TraesCS1A02G048700.1	mRNA_M_BR32_EuGene_00130841	0.876352
TraesCS1A02G048700.1	mRNA_M_BR32_EuGene_00134101	0.97865
TraesCS1A02G048700.1	mRNA_M_BR32_EuGene_00134781	0.874581
TraesCS1A02G048700.1	mRNA_M_BR32_EuGene_00136421	0.835983
TraesCS1A02G048700.1	mRNA_M_BR32_EuGene_00136561	0.876352
TraesCS1A02G048700.1	mRNA_M_BR32_EuGene_00140421	0.953469
TraesCS1A02G048700.1	mRNA_M_BR32_EuGene_00140961	0.876352
TraesCS1A02G048700.1	mRNA_M_BR32_EuGene_00144251	0.844286
TraesCS1A02G078200.1	mRNA_M_BR32_EuGene_00000241	0.812639
TraesCS1A02G078200.1	mRNA_M_BR32_EuGene_00002721	0.824743
TraesCS1A02G078200.1	mRNA_M_BR32_EuGene_00003341	0.812639
TraesCS1A02G078200.1	mRNA_M_BR32_EuGene_00005051	0.812639
TraesCS1A02G078200.1	mRNA_M_BR32_EuGene_00006321	0.812639
TraesCS1A02G078200.1	mRNA_M_BR32_EuGene_00006961	0.812639
TraesCS1A02G078200.1	mRNA_M_BR32_EuGene_00006991	0.812639
TraesCS1A02G078200.1	mRNA_M_BR32_EuGene_00007101	0.812639
TraesCS1A02G078200.1	mRNA_M_BR32_EuGene_00007841	0.812639
TraesCS1A02G078200.1	mRNA_M_BR32_EuGene_00009951	0.812639
TraesCS1A02G078200.1	mRNA_M_BR32_EuGene_00011271	0.812639
TraesCS1A02G078200.1	mRNA_M_BR32_EuGene_00012081	0.812639
TraesCS1A02G078200.1	mRNA_M_BR32_EuGene_00014271	0.812639
TraesCS1A02G078200.1	mRNA_M_BR32_EuGene_00014681	0.80313
TraesCS1A02G078200.1	mRNA_M_BR32_EuGene_00014971	0.80313
TraesCS1A02G078200.1	mRNA_M_BR32_EuGene_00016101	0.812639
TraesCS1A02G078200.1	mRNA_M_BR32_EuGene_00017401	0.824743
TraesCS1A02G078200.1	mRNA_M_BR32_EuGene_00018191	0.812639
TraesCS1A02G078200.1	mRNA_M_BR32_EuGene_00018871	0.812639
TraesCS1A02G078200.1	mRNA_M_BR32_EuGene_00022841	0.977495
TraesCS1A02G078200.1	mRNA_M_BR32_EuGene_00024781	0.812639
TraesCS1A02G078200.1	mRNA_M_BR32_EuGene_00025361	0.974669
TraesCS1A02G078200.1	mRNA_M_BR32_EuGene_00025441	0.812639
TraesCS1A02G078200.1	mRNA_M_BR32_EuGene_00025571	0.812639
TraesCS1A02G078200.1	mRNA_M_BR32_EuGene_00025781	0.817662
TraesCS1A02G078200.1	mRNA_M_BR32_EuGene_00025921	0.812639
TraesCS1A02G078200.1	mRNA_M_BR32_EuGene_00026031	0.812639
TraesCS1A02G078200.1	mRNA_M_BR32_EuGene_00026051	0.812639
TraesCS1A02G078200.1	mRNA_M_BR32_EuGene_00026211	0.812639
TraesCS1A02G078200.1	mRNA_M_BR32_EuGene_00026771	0.812639
TraesCS1A02G078200.1	mRNA_M_BR32_EuGene_00026871	0.994352
TraesCS1A02G078200.1	mRNA_M_BR32_EuGene_00027161	0.812639
TraesCS1A02G078200.1	mRNA_M_BR32_EuGene_00027251	0.891373
TraesCS1A02G078200.1	mRNA_M_BR32_EuGene_00027561	0.826118
TraesCS1A02G078200.1	mRNA_M_BR32_EuGene_00027601	0.812639
TraesCS1A02G078200.1	mRNA_M_BR32_EuGene_00027801	0.994352
TraesCS1A02G078200.1	mRNA_M_BR32_EuGene_00028361	0.812639
TraesCS1A02G078200.1	mRNA_M_BR32_EuGene_00028601	0.97797
TraesCS1A02G078200.1	mRNA_M_BR32_EuGene_00030131	0.812639
TraesCS1A02G078200.1	mRNA_M_BR32_EuGene_00030141	0.812639
TraesCS1A02G078200.1	mRNA_M_BR32_EuGene_00030381	0.812639
TraesCS1A02G078200.1	mRNA_M_BR32_EuGene_00032211	0.812639
TraesCS1A02G078200.1	mRNA_M_BR32_EuGene_00033401	0.812639
TraesCS1A02G078200.1	mRNA_M_BR32_EuGene_00034621	0.812639
TraesCS1A02G078200.1	mRNA_M_BR32_EuGene_00034641	0.812639
TraesCS1A02G078200.1	mRNA_M_BR32_EuGene_00036971	0.812639
TraesCS1A02G078200.1	mRNA_M_BR32_EuGene_00037151	0.812639
TraesCS1A02G078200.1	mRNA_M_BR32_EuGene_00037441	0.812639
TraesCS1A02G078200.1	mRNA_M_BR32_EuGene_00037671	0.977495
TraesCS1A02G078200.1	mRNA_M_BR32_EuGene_00037811	0.812639
TraesCS1A02G078200.1	mRNA_M_BR32_EuGene_00038231	0.812639
TraesCS1A02G078200.1	mRNA_M_BR32_EuGene_00038491	0.812639
TraesCS1A02G078200.1	mRNA_M_BR32_EuGene_00038921	0.812639
TraesCS1A02G078200.1	mRNA_M_BR32_EuGene_00039011	0.812639
TraesCS1A02G078200.1	mRNA_M_BR32_EuGene_00039121	0.812639
TraesCS1A02G078200.1	mRNA_M_BR32_EuGene_00040361	0.812639
TraesCS1A02G078200.1	mRNA_M_BR32_EuGene_00040371	0.812639
TraesCS1A02G078200.1	mRNA_M_BR32_EuGene_00041561	0.812639
TraesCS1A02G078200.1	mRNA_M_BR32_EuGene_00042671	0.812639
TraesCS1A02G078200.1	mRNA_M_BR32_EuGene_00042891	0.826118
TraesCS1A02G078200.1	mRNA_M_BR32_EuGene_00044321	0.812639
TraesCS1A02G078200.1	mRNA_M_BR32_EuGene_00044431	0.987096
TraesCS1A02G078200.1	mRNA_M_BR32_EuGene_00045241	0.812639
TraesCS1A02G078200.1	mRNA_M_BR32_EuGene_00046741	0.812639
TraesCS1A02G078200.1	mRNA_M_BR32_EuGene_00047481	0.834036
TraesCS1A02G078200.1	mRNA_M_BR32_EuGene_00048031	0.812639
TraesCS1A02G078200.1	mRNA_M_BR32_EuGene_00049311	0.812639
TraesCS1A02G078200.1	mRNA_M_BR32_EuGene_00049421	0.812639
TraesCS1A02G078200.1	mRNA_M_BR32_EuGene_00051211	0.812639
TraesCS1A02G078200.1	mRNA_M_BR32_EuGene_00051321	0.831033
TraesCS1A02G078200.1	mRNA_M_BR32_EuGene_00054111	0.812639
TraesCS1A02G078200.1	mRNA_M_BR32_EuGene_00056261	0.812639
TraesCS1A02G078200.1	mRNA_M_BR32_EuGene_00056361	0.812639
TraesCS1A02G078200.1	mRNA_M_BR32_EuGene_00056561	0.812639
TraesCS1A02G078200.1	mRNA_M_BR32_EuGene_00058711	0.977495
TraesCS1A02G078200.1	mRNA_M_BR32_EuGene_00059071	0.812639
TraesCS1A02G078200.1	mRNA_M_BR32_EuGene_00061101	0.812639
TraesCS1A02G078200.1	mRNA_M_BR32_EuGene_00061871	0.812639
TraesCS1A02G078200.1	mRNA_M_BR32_EuGene_00062651	0.900092
TraesCS1A02G078200.1	mRNA_M_BR32_EuGene_00063451	0.812639
TraesCS1A02G078200.1	mRNA_M_BR32_EuGene_00063571	0.906993
TraesCS1A02G078200.1	mRNA_M_BR32_EuGene_00064321	0.80313
TraesCS1A02G078200.1	mRNA_M_BR32_EuGene_00064371	0.812639
TraesCS1A02G078200.1	mRNA_M_BR32_EuGene_00068251	0.812639
TraesCS1A02G078200.1	mRNA_M_BR32_EuGene_00068301	0.812639
TraesCS1A02G078200.1	mRNA_M_BR32_EuGene_00070861	0.812639
TraesCS1A02G078200.1	mRNA_M_BR32_EuGene_00071001	0.812639
TraesCS1A02G078200.1	mRNA_M_BR32_EuGene_00072171	0.812639
TraesCS1A02G078200.1	mRNA_M_BR32_EuGene_00073061	0.993504
TraesCS1A02G078200.1	mRNA_M_BR32_EuGene_00073791	0.812639
TraesCS1A02G078200.1	mRNA_M_BR32_EuGene_00074431	0.812639
TraesCS1A02G078200.1	mRNA_M_BR32_EuGene_00075321	0.812639
TraesCS1A02G078200.1	mRNA_M_BR32_EuGene_00076181	0.812639
TraesCS1A02G078200.1	mRNA_M_BR32_EuGene_00077861	0.812639
TraesCS1A02G078200.1	mRNA_M_BR32_EuGene_00080461	0.812639
TraesCS1A02G078200.1	mRNA_M_BR32_EuGene_00081151	0.994352
TraesCS1A02G078200.1	mRNA_M_BR32_EuGene_00081451	0.812639
TraesCS1A02G078200.1	mRNA_M_BR32_EuGene_00081781	0.812639
TraesCS1A02G078200.1	mRNA_M_BR32_EuGene_00082151	0.977495
TraesCS1A02G078200.1	mRNA_M_BR32_EuGene_00083241	0.812639
TraesCS1A02G078200.1	mRNA_M_BR32_EuGene_00083961	0.812639
TraesCS1A02G078200.1	mRNA_M_BR32_EuGene_00085001	0.812639
TraesCS1A02G078200.1	mRNA_M_BR32_EuGene_00086861	0.812639
TraesCS1A02G078200.1	mRNA_M_BR32_EuGene_00087311	0.812639
TraesCS1A02G078200.1	mRNA_M_BR32_EuGene_00088231	0.80313
TraesCS1A02G078200.1	mRNA_M_BR32_EuGene_00088451	0.812639
TraesCS1A02G078200.1	mRNA_M_BR32_EuGene_00088621	0.812639
TraesCS1A02G078200.1	mRNA_M_BR32_EuGene_00088691	0.812639
TraesCS1A02G078200.1	mRNA_M_BR32_EuGene_00089021	0.812639
TraesCS1A02G078200.1	mRNA_M_BR32_EuGene_00092971	0.812639
TraesCS1A02G078200.1	mRNA_M_BR32_EuGene_00093421	0.812639
TraesCS1A02G078200.1	mRNA_M_BR32_EuGene_00093711	0.849562
TraesCS1A02G078200.1	mRNA_M_BR32_EuGene_00094081	0.812639
TraesCS1A02G078200.1	mRNA_M_BR32_EuGene_00094871	0.812639
TraesCS1A02G078200.1	mRNA_M_BR32_EuGene_00095261	0.977495
TraesCS1A02G078200.1	mRNA_M_BR32_EuGene_00095821	0.831033
TraesCS1A02G078200.1	mRNA_M_BR32_EuGene_00096991	0.812639
TraesCS1A02G078200.1	mRNA_M_BR32_EuGene_00097731	0.812639
TraesCS1A02G078200.1	mRNA_M_BR32_EuGene_00097741	0.812639
TraesCS1A02G078200.1	mRNA_M_BR32_EuGene_00098441	0.812639
TraesCS1A02G078200.1	mRNA_M_BR32_EuGene_00100701	0.812639
TraesCS1A02G078200.1	mRNA_M_BR32_EuGene_00101741	0.812639
TraesCS1A02G078200.1	mRNA_M_BR32_EuGene_00101781	0.812639
TraesCS1A02G078200.1	mRNA_M_BR32_EuGene_00104451	0.812639
TraesCS1A02G078200.1	mRNA_M_BR32_EuGene_00104711	0.812639
TraesCS1A02G078200.1	mRNA_M_BR32_EuGene_00105221	0.812639
TraesCS1A02G078200.1	mRNA_M_BR32_EuGene_00105651	0.812639
TraesCS1A02G078200.1	mRNA_M_BR32_EuGene_00106041	0.812639
TraesCS1A02G078200.1	mRNA_M_BR32_EuGene_00106871	0.812639
TraesCS1A02G078200.1	mRNA_M_BR32_EuGene_00107751	0.812639
TraesCS1A02G078200.1	mRNA_M_BR32_EuGene_00108171	0.812639
TraesCS1A02G078200.1	mRNA_M_BR32_EuGene_00109041	0.812639
TraesCS1A02G078200.1	mRNA_M_BR32_EuGene_00109391	0.812639
TraesCS1A02G078200.1	mRNA_M_BR32_EuGene_00109481	0.812639
TraesCS1A02G078200.1	mRNA_M_BR32_EuGene_00110271	0.812639
TraesCS1A02G078200.1	mRNA_M_BR32_EuGene_00113251	0.812639
TraesCS1A02G078200.1	mRNA_M_BR32_EuGene_00113381	0.812639
TraesCS1A02G078200.1	mRNA_M_BR32_EuGene_00113851	0.812639
TraesCS1A02G078200.1	mRNA_M_BR32_EuGene_00114011	0.812639
TraesCS1A02G078200.1	mRNA_M_BR32_EuGene_00114481	0.812639
TraesCS1A02G078200.1	mRNA_M_BR32_EuGene_00114551	0.812639
TraesCS1A02G078200.1	mRNA_M_BR32_EuGene_00114581	0.812639
TraesCS1A02G078200.1	mRNA_M_BR32_EuGene_00115141	0.812639
TraesCS1A02G078200.1	mRNA_M_BR32_EuGene_00116521	0.812639
TraesCS1A02G078200.1	mRNA_M_BR32_EuGene_00118231	0.817662
TraesCS1A02G078200.1	mRNA_M_BR32_EuGene_00118951	0.812639
TraesCS1A02G078200.1	mRNA_M_BR32_EuGene_00119721	0.812639
TraesCS1A02G078200.1	mRNA_M_BR32_EuGene_00121261	0.812639
TraesCS1A02G078200.1	mRNA_M_BR32_EuGene_00121811	0.812639
TraesCS1A02G078200.1	mRNA_M_BR32_EuGene_00124111	0.994352
TraesCS1A02G078200.1	mRNA_M_BR32_EuGene_00129021	0.812639
TraesCS1A02G078200.1	mRNA_M_BR32_EuGene_00132001	0.812639
TraesCS1A02G078200.1	mRNA_M_BR32_EuGene_00133391	0.812639
TraesCS1A02G078200.1	mRNA_M_BR32_EuGene_00133761	0.80313
TraesCS1A02G078200.1	mRNA_M_BR32_EuGene_00134171	0.812639
TraesCS1A02G078200.1	mRNA_M_BR32_EuGene_00134461	0.812639
TraesCS1A02G078200.1	mRNA_M_BR32_EuGene_00136161	0.812639
TraesCS1A02G078200.1	mRNA_M_BR32_EuGene_00136511	0.815463
TraesCS1A02G078200.1	mRNA_M_BR32_EuGene_00141971	0.812639
TraesCS1A02G078200.1	mRNA_M_BR32_EuGene_00144371	0.812639
TraesCS1A02G078200.1	mRNA_M_BR32_EuGene_00145581	0.812639
TraesCS1A02G078200.1	mRNA_M_BR32_EuGene_00145751	0.812639
TraesCS1A02G078200.1	mRNA_M_BR32_EuGene_00145931	0.812639
TraesCS1A02G078200.1	mRNA_M_BR32_EuGene_00147151	0.812639
TraesCS1A02G082500.2	mRNA_M_BR32_EuGene_00000051	0.846517
TraesCS1A02G082500.2	mRNA_M_BR32_EuGene_00000121	0.928064
TraesCS1A02G082500.2	mRNA_M_BR32_EuGene_00000131	0.942118
TraesCS1A02G082500.2	mRNA_M_BR32_EuGene_00001021	0.896609
TraesCS1A02G082500.2	mRNA_M_BR32_EuGene_00001061	0.896609
TraesCS1A02G082500.2	mRNA_M_BR32_EuGene_00001771	0.896609
TraesCS1A02G082500.2	mRNA_M_BR32_EuGene_00003021	0.896609
TraesCS1A02G082500.2	mRNA_M_BR32_EuGene_00003661	0.865743
TraesCS1A02G082500.2	mRNA_M_BR32_EuGene_00003781	0.896609
TraesCS1A02G082500.2	mRNA_M_BR32_EuGene_00004641	0.896609
TraesCS1A02G082500.2	mRNA_M_BR32_EuGene_00006541	0.896609
TraesCS1A02G082500.2	mRNA_M_BR32_EuGene_00007761	0.896609
TraesCS1A02G082500.2	mRNA_M_BR32_EuGene_00008291	0.896609
TraesCS1A02G082500.2	mRNA_M_BR32_EuGene_00009631	0.984969
TraesCS1A02G082500.2	mRNA_M_BR32_EuGene_00009941	0.83382
TraesCS1A02G082500.2	mRNA_M_BR32_EuGene_00011431	0.916565
TraesCS1A02G082500.2	mRNA_M_BR32_EuGene_00012851	0.928067
TraesCS1A02G082500.2	mRNA_M_BR32_EuGene_00013651	0.97759
TraesCS1A02G082500.2	mRNA_M_BR32_EuGene_00014101	0.896609
TraesCS1A02G082500.2	mRNA_M_BR32_EuGene_00014721	0.916508
TraesCS1A02G082500.2	mRNA_M_BR32_EuGene_00016581	0.896609
TraesCS1A02G082500.2	mRNA_M_BR32_EuGene_00017661	0.896609
TraesCS1A02G082500.2	mRNA_M_BR32_EuGene_00017871	0.896609
TraesCS1A02G082500.2	mRNA_M_BR32_EuGene_00018081	0.906368
TraesCS1A02G082500.2	mRNA_M_BR32_EuGene_00021491	0.942118
TraesCS1A02G082500.2	mRNA_M_BR32_EuGene_00024721	0.871455
TraesCS1A02G082500.2	mRNA_M_BR32_EuGene_00025601	0.896609
TraesCS1A02G082500.2	mRNA_M_BR32_EuGene_00027301	0.949383
TraesCS1A02G082500.2	mRNA_M_BR32_EuGene_00027401	0.896609
TraesCS1A02G082500.2	mRNA_M_BR32_EuGene_00027641	0.840305
TraesCS1A02G082500.2	mRNA_M_BR32_EuGene_00028501	0.932397
TraesCS1A02G082500.2	mRNA_M_BR32_EuGene_00029551	0.972238
TraesCS1A02G082500.2	mRNA_M_BR32_EuGene_00029581	0.896609
TraesCS1A02G082500.2	mRNA_M_BR32_EuGene_00030591	0.896609
TraesCS1A02G082500.2	mRNA_M_BR32_EuGene_00030751	0.914725
TraesCS1A02G082500.2	mRNA_M_BR32_EuGene_00032681	0.878878
TraesCS1A02G082500.2	mRNA_M_BR32_EuGene_00032891	0.961416
TraesCS1A02G082500.2	mRNA_M_BR32_EuGene_00033801	0.896609
TraesCS1A02G082500.2	mRNA_M_BR32_EuGene_00033821	0.896609
TraesCS1A02G082500.2	mRNA_M_BR32_EuGene_00034041	0.927425
TraesCS1A02G082500.2	mRNA_M_BR32_EuGene_00034081	0.807607
TraesCS1A02G082500.2	mRNA_M_BR32_EuGene_00034661	0.834688
TraesCS1A02G082500.2	mRNA_M_BR32_EuGene_00036141	0.929424
TraesCS1A02G082500.2	mRNA_M_BR32_EuGene_00037181	0.896609
TraesCS1A02G082500.2	mRNA_M_BR32_EuGene_00037751	0.896609
TraesCS1A02G082500.2	mRNA_M_BR32_EuGene_00038351	0.820692
TraesCS1A02G082500.2	mRNA_M_BR32_EuGene_00038481	0.896609
TraesCS1A02G082500.2	mRNA_M_BR32_EuGene_00038511	0.896609
TraesCS1A02G082500.2	mRNA_M_BR32_EuGene_00038571	0.83382
TraesCS1A02G082500.2	mRNA_M_BR32_EuGene_00038591	0.896609
TraesCS1A02G082500.2	mRNA_M_BR32_EuGene_00038751	0.896609
TraesCS1A02G082500.2	mRNA_M_BR32_EuGene_00039231	0.876178
TraesCS1A02G082500.2	mRNA_M_BR32_EuGene_00039451	0.999246
TraesCS1A02G082500.2	mRNA_M_BR32_EuGene_00040411	0.896609
TraesCS1A02G082500.2	mRNA_M_BR32_EuGene_00040571	0.803098
TraesCS1A02G082500.2	mRNA_M_BR32_EuGene_00040751	0.934838
TraesCS1A02G082500.2	mRNA_M_BR32_EuGene_00041061	0.896609
TraesCS1A02G082500.2	mRNA_M_BR32_EuGene_00041171	0.992179
TraesCS1A02G082500.2	mRNA_M_BR32_EuGene_00041741	0.896609
TraesCS1A02G082500.2	mRNA_M_BR32_EuGene_00041771	0.914552
TraesCS1A02G082500.2	mRNA_M_BR32_EuGene_00041851	0.804626
TraesCS1A02G082500.2	mRNA_M_BR32_EuGene_00046361	0.896609
TraesCS1A02G082500.2	mRNA_M_BR32_EuGene_00049431	0.962405
TraesCS1A02G082500.2	mRNA_M_BR32_EuGene_00050061	0.896609
TraesCS1A02G082500.2	mRNA_M_BR32_EuGene_00050551	0.804626
TraesCS1A02G082500.2	mRNA_M_BR32_EuGene_00051531	0.878247
TraesCS1A02G082500.2	mRNA_M_BR32_EuGene_00054081	0.896609
TraesCS1A02G082500.2	mRNA_M_BR32_EuGene_00054471	0.896609
TraesCS1A02G082500.2	mRNA_M_BR32_EuGene_00055601	0.864355
TraesCS1A02G082500.2	mRNA_M_BR32_EuGene_00055621	0.906876
TraesCS1A02G082500.2	mRNA_M_BR32_EuGene_00056141	0.864355
TraesCS1A02G082500.2	mRNA_M_BR32_EuGene_00056601	0.896609
TraesCS1A02G082500.2	mRNA_M_BR32_EuGene_00058421	0.955309
TraesCS1A02G082500.2	mRNA_M_BR32_EuGene_00059541	0.896609
TraesCS1A02G082500.2	mRNA_M_BR32_EuGene_00060221	0.896609
TraesCS1A02G082500.2	mRNA_M_BR32_EuGene_00060271	0.896609
TraesCS1A02G082500.2	mRNA_M_BR32_EuGene_00063201	0.896609
TraesCS1A02G082500.2	mRNA_M_BR32_EuGene_00063341	0.999246
TraesCS1A02G082500.2	mRNA_M_BR32_EuGene_00063561	0.9978
TraesCS1A02G082500.2	mRNA_M_BR32_EuGene_00063891	0.815275
TraesCS1A02G082500.2	mRNA_M_BR32_EuGene_00064041	0.942118
TraesCS1A02G082500.2	mRNA_M_BR32_EuGene_00064381	0.953867
TraesCS1A02G082500.2	mRNA_M_BR32_EuGene_00064391	0.82243
TraesCS1A02G082500.2	mRNA_M_BR32_EuGene_00065971	0.835226
TraesCS1A02G082500.2	mRNA_M_BR32_EuGene_00066071	0.807015
TraesCS1A02G082500.2	mRNA_M_BR32_EuGene_00066431	0.901668
TraesCS1A02G082500.2	mRNA_M_BR32_EuGene_00067451	0.896609
TraesCS1A02G082500.2	mRNA_M_BR32_EuGene_00067611	0.874531
TraesCS1A02G082500.2	mRNA_M_BR32_EuGene_00068011	0.996649
TraesCS1A02G082500.2	mRNA_M_BR32_EuGene_00068151	0.896609
TraesCS1A02G082500.2	mRNA_M_BR32_EuGene_00070831	0.922029
TraesCS1A02G082500.2	mRNA_M_BR32_EuGene_00070941	0.896609
TraesCS1A02G082500.2	mRNA_M_BR32_EuGene_00071271	0.814033
TraesCS1A02G082500.2	mRNA_M_BR32_EuGene_00071551	0.896609
TraesCS1A02G082500.2	mRNA_M_BR32_EuGene_00071991	0.896609
TraesCS1A02G082500.2	mRNA_M_BR32_EuGene_00072581	0.896609
TraesCS1A02G082500.2	mRNA_M_BR32_EuGene_00072791	0.942118
TraesCS1A02G082500.2	mRNA_M_BR32_EuGene_00072971	0.896609
TraesCS1A02G082500.2	mRNA_M_BR32_EuGene_00073251	0.896609
TraesCS1A02G082500.2	mRNA_M_BR32_EuGene_00074311	0.804539
TraesCS1A02G082500.2	mRNA_M_BR32_EuGene_00075501	0.896609
TraesCS1A02G082500.2	mRNA_M_BR32_EuGene_00076951	0.901668
TraesCS1A02G082500.2	mRNA_M_BR32_EuGene_00079031	0.896609
TraesCS1A02G082500.2	mRNA_M_BR32_EuGene_00079061	0.896609
TraesCS1A02G082500.2	mRNA_M_BR32_EuGene_00079801	0.896609
TraesCS1A02G082500.2	mRNA_M_BR32_EuGene_00080271	0.896609
TraesCS1A02G082500.2	mRNA_M_BR32_EuGene_00080351	0.864355
TraesCS1A02G082500.2	mRNA_M_BR32_EuGene_00080891	0.818394
TraesCS1A02G082500.2	mRNA_M_BR32_EuGene_00081381	0.874752
TraesCS1A02G082500.2	mRNA_M_BR32_EuGene_00081881	0.876476
TraesCS1A02G082500.2	mRNA_M_BR32_EuGene_00082381	0.896609
TraesCS1A02G082500.2	mRNA_M_BR32_EuGene_00082631	0.906876
TraesCS1A02G082500.2	mRNA_M_BR32_EuGene_00083531	0.896609
TraesCS1A02G082500.2	mRNA_M_BR32_EuGene_00083801	0.896609
TraesCS1A02G082500.2	mRNA_M_BR32_EuGene_00084281	0.896609
TraesCS1A02G082500.2	mRNA_M_BR32_EuGene_00084381	0.878878
TraesCS1A02G082500.2	mRNA_M_BR32_EuGene_00084751	0.910834
TraesCS1A02G082500.2	mRNA_M_BR32_EuGene_00086951	0.973461
TraesCS1A02G082500.2	mRNA_M_BR32_EuGene_00087411	0.950118
TraesCS1A02G082500.2	mRNA_M_BR32_EuGene_00087821	0.901668
TraesCS1A02G082500.2	mRNA_M_BR32_EuGene_00088261	0.819999
TraesCS1A02G082500.2	mRNA_M_BR32_EuGene_00090431	0.987373
TraesCS1A02G082500.2	mRNA_M_BR32_EuGene_00090701	0.805583
TraesCS1A02G082500.2	mRNA_M_BR32_EuGene_00093371	0.924255
TraesCS1A02G082500.2	mRNA_M_BR32_EuGene_00096221	0.896609
TraesCS1A02G082500.2	mRNA_M_BR32_EuGene_00096731	0.942118
TraesCS1A02G082500.2	mRNA_M_BR32_EuGene_00099341	0.939448
TraesCS1A02G082500.2	mRNA_M_BR32_EuGene_00099731	0.896609
TraesCS1A02G082500.2	mRNA_M_BR32_EuGene_00099751	0.942118
TraesCS1A02G082500.2	mRNA_M_BR32_EuGene_00101271	0.949383
TraesCS1A02G082500.2	mRNA_M_BR32_EuGene_00104481	0.896609
TraesCS1A02G082500.2	mRNA_M_BR32_EuGene_00105281	0.987182
TraesCS1A02G082500.2	mRNA_M_BR32_EuGene_00107311	0.896609
TraesCS1A02G082500.2	mRNA_M_BR32_EuGene_00107631	0.896609
TraesCS1A02G082500.2	mRNA_M_BR32_EuGene_00107891	0.870884
TraesCS1A02G082500.2	mRNA_M_BR32_EuGene_00109051	0.83382
TraesCS1A02G082500.2	mRNA_M_BR32_EuGene_00109411	0.864355
TraesCS1A02G082500.2	mRNA_M_BR32_EuGene_00111271	0.981167
TraesCS1A02G082500.2	mRNA_M_BR32_EuGene_00111531	0.942118
TraesCS1A02G082500.2	mRNA_M_BR32_EuGene_00114051	0.896609
TraesCS1A02G082500.2	mRNA_M_BR32_EuGene_00116121	0.83382
TraesCS1A02G082500.2	mRNA_M_BR32_EuGene_00118781	0.884857
TraesCS1A02G082500.2	mRNA_M_BR32_EuGene_00118891	0.896609
TraesCS1A02G082500.2	mRNA_M_BR32_EuGene_00118901	0.846517
TraesCS1A02G082500.2	mRNA_M_BR32_EuGene_00119471	0.809545
TraesCS1A02G082500.2	mRNA_M_BR32_EuGene_00120871	0.814033
TraesCS1A02G082500.2	mRNA_M_BR32_EuGene_00125711	0.8913
TraesCS1A02G082500.2	mRNA_M_BR32_EuGene_00125891	0.896609
TraesCS1A02G082500.2	mRNA_M_BR32_EuGene_00126191	0.802946
TraesCS1A02G082500.2	mRNA_M_BR32_EuGene_00128371	0.896609
TraesCS1A02G082500.2	mRNA_M_BR32_EuGene_00128701	0.915682
TraesCS1A02G082500.2	mRNA_M_BR32_EuGene_00133071	0.896609
TraesCS1A02G082500.2	mRNA_M_BR32_EuGene_00133261	0.896609
TraesCS1A02G082500.2	mRNA_M_BR32_EuGene_00134101	0.962405
TraesCS1A02G082500.2	mRNA_M_BR32_EuGene_00134351	0.896609
TraesCS1A02G082500.2	mRNA_M_BR32_EuGene_00134441	0.896609
TraesCS1A02G082500.2	mRNA_M_BR32_EuGene_00135921	0.896609
TraesCS1A02G082500.2	mRNA_M_BR32_EuGene_00136421	0.864355
TraesCS1A02G082500.2	mRNA_M_BR32_EuGene_00140191	0.896609
TraesCS1A02G082500.2	mRNA_M_BR32_EuGene_00140421	0.832819
TraesCS1A02G082500.2	mRNA_M_BR32_EuGene_00141351	0.896609
TraesCS1A02G082500.2	mRNA_M_BR32_EuGene_00144251	0.901668
TraesCS1A02G082500.2	mRNA_M_BR32_EuGene_00147161	0.896609
TraesCS1A02G110000.1	mRNA_M_BR32_EuGene_00000241	0.992323
TraesCS1A02G110000.1	mRNA_M_BR32_EuGene_00000471	0.949632
TraesCS1A02G110000.1	mRNA_M_BR32_EuGene_00002721	0.8911
TraesCS1A02G110000.1	mRNA_M_BR32_EuGene_00003341	0.992323
TraesCS1A02G110000.1	mRNA_M_BR32_EuGene_00005051	0.992323
TraesCS1A02G110000.1	mRNA_M_BR32_EuGene_00006321	0.992323
TraesCS1A02G110000.1	mRNA_M_BR32_EuGene_00006961	0.992323
TraesCS1A02G110000.1	mRNA_M_BR32_EuGene_00006991	0.992323
TraesCS1A02G110000.1	mRNA_M_BR32_EuGene_00007101	0.992323
TraesCS1A02G110000.1	mRNA_M_BR32_EuGene_00007841	0.992323
TraesCS1A02G110000.1	mRNA_M_BR32_EuGene_00009191	0.888529
TraesCS1A02G110000.1	mRNA_M_BR32_EuGene_00009951	0.992323
TraesCS1A02G110000.1	mRNA_M_BR32_EuGene_00010431	0.845421
TraesCS1A02G110000.1	mRNA_M_BR32_EuGene_00011271	0.992323
TraesCS1A02G110000.1	mRNA_M_BR32_EuGene_00012081	0.992323
TraesCS1A02G110000.1	mRNA_M_BR32_EuGene_00012281	0.8933
TraesCS1A02G110000.1	mRNA_M_BR32_EuGene_00014271	0.992323
TraesCS1A02G110000.1	mRNA_M_BR32_EuGene_00014681	0.83283
TraesCS1A02G110000.1	mRNA_M_BR32_EuGene_00014971	0.83283
TraesCS1A02G110000.1	mRNA_M_BR32_EuGene_00016101	0.992323
TraesCS1A02G110000.1	mRNA_M_BR32_EuGene_00016491	0.867021
TraesCS1A02G110000.1	mRNA_M_BR32_EuGene_00017401	0.8911
TraesCS1A02G110000.1	mRNA_M_BR32_EuGene_00017451	0.867021
TraesCS1A02G110000.1	mRNA_M_BR32_EuGene_00018191	0.992323
TraesCS1A02G110000.1	mRNA_M_BR32_EuGene_00018251	0.95552
TraesCS1A02G110000.1	mRNA_M_BR32_EuGene_00018391	0.867021
TraesCS1A02G110000.1	mRNA_M_BR32_EuGene_00018871	0.992323
TraesCS1A02G110000.1	mRNA_M_BR32_EuGene_00020831	0.867021
TraesCS1A02G110000.1	mRNA_M_BR32_EuGene_00024781	0.992323
TraesCS1A02G110000.1	mRNA_M_BR32_EuGene_00025361	0.858301
TraesCS1A02G110000.1	mRNA_M_BR32_EuGene_00025441	0.992323
TraesCS1A02G110000.1	mRNA_M_BR32_EuGene_00025571	0.992323
TraesCS1A02G110000.1	mRNA_M_BR32_EuGene_00025781	0.869787
TraesCS1A02G110000.1	mRNA_M_BR32_EuGene_00025921	0.992323
TraesCS1A02G110000.1	mRNA_M_BR32_EuGene_00026031	0.992323
TraesCS1A02G110000.1	mRNA_M_BR32_EuGene_00026051	0.992323
TraesCS1A02G110000.1	mRNA_M_BR32_EuGene_00026211	0.992323
TraesCS1A02G110000.1	mRNA_M_BR32_EuGene_00026571	0.924596
TraesCS1A02G110000.1	mRNA_M_BR32_EuGene_00026771	0.992323
TraesCS1A02G110000.1	mRNA_M_BR32_EuGene_00027161	0.992323
TraesCS1A02G110000.1	mRNA_M_BR32_EuGene_00027251	0.91919
TraesCS1A02G110000.1	mRNA_M_BR32_EuGene_00027601	0.992323
TraesCS1A02G110000.1	mRNA_M_BR32_EuGene_00028361	0.992323
TraesCS1A02G110000.1	mRNA_M_BR32_EuGene_00028601	0.849175
TraesCS1A02G110000.1	mRNA_M_BR32_EuGene_00029951	0.808435
TraesCS1A02G110000.1	mRNA_M_BR32_EuGene_00029971	0.867021
TraesCS1A02G110000.1	mRNA_M_BR32_EuGene_00030131	0.992323
TraesCS1A02G110000.1	mRNA_M_BR32_EuGene_00030141	0.992323
TraesCS1A02G110000.1	mRNA_M_BR32_EuGene_00030381	0.992323
TraesCS1A02G110000.1	mRNA_M_BR32_EuGene_00032211	0.992323
TraesCS1A02G110000.1	mRNA_M_BR32_EuGene_00032341	0.867021
TraesCS1A02G110000.1	mRNA_M_BR32_EuGene_00033401	0.992323
TraesCS1A02G110000.1	mRNA_M_BR32_EuGene_00034621	0.992323
TraesCS1A02G110000.1	mRNA_M_BR32_EuGene_00034641	0.992323
TraesCS1A02G110000.1	mRNA_M_BR32_EuGene_00034841	0.867021
TraesCS1A02G110000.1	mRNA_M_BR32_EuGene_00035581	0.867021
TraesCS1A02G110000.1	mRNA_M_BR32_EuGene_00036971	0.992323
TraesCS1A02G110000.1	mRNA_M_BR32_EuGene_00037151	0.992323
TraesCS1A02G110000.1	mRNA_M_BR32_EuGene_00037441	0.992323
TraesCS1A02G110000.1	mRNA_M_BR32_EuGene_00037811	0.992323
TraesCS1A02G110000.1	mRNA_M_BR32_EuGene_00038231	0.992323
TraesCS1A02G110000.1	mRNA_M_BR32_EuGene_00038491	0.992323
TraesCS1A02G110000.1	mRNA_M_BR32_EuGene_00038921	0.992323
TraesCS1A02G110000.1	mRNA_M_BR32_EuGene_00039011	0.992323
TraesCS1A02G110000.1	mRNA_M_BR32_EuGene_00039121	0.992323
TraesCS1A02G110000.1	mRNA_M_BR32_EuGene_00040361	0.992323
TraesCS1A02G110000.1	mRNA_M_BR32_EuGene_00040371	0.992323
TraesCS1A02G110000.1	mRNA_M_BR32_EuGene_00040781	0.8933
TraesCS1A02G110000.1	mRNA_M_BR32_EuGene_00041561	0.992323
TraesCS1A02G110000.1	mRNA_M_BR32_EuGene_00042671	0.992323
TraesCS1A02G110000.1	mRNA_M_BR32_EuGene_00043821	0.867021
TraesCS1A02G110000.1	mRNA_M_BR32_EuGene_00044321	0.992323
TraesCS1A02G110000.1	mRNA_M_BR32_EuGene_00045241	0.992323
TraesCS1A02G110000.1	mRNA_M_BR32_EuGene_00046741	0.992323
TraesCS1A02G110000.1	mRNA_M_BR32_EuGene_00048031	0.992323
TraesCS1A02G110000.1	mRNA_M_BR32_EuGene_00048331	0.867021
TraesCS1A02G110000.1	mRNA_M_BR32_EuGene_00049191	0.933423
TraesCS1A02G110000.1	mRNA_M_BR32_EuGene_00049311	0.992323
TraesCS1A02G110000.1	mRNA_M_BR32_EuGene_00049421	0.992323
TraesCS1A02G110000.1	mRNA_M_BR32_EuGene_00051211	0.992323
TraesCS1A02G110000.1	mRNA_M_BR32_EuGene_00051321	0.914668
TraesCS1A02G110000.1	mRNA_M_BR32_EuGene_00054111	0.992323
TraesCS1A02G110000.1	mRNA_M_BR32_EuGene_00056261	0.992323
TraesCS1A02G110000.1	mRNA_M_BR32_EuGene_00056361	0.992323
TraesCS1A02G110000.1	mRNA_M_BR32_EuGene_00056561	0.992323
TraesCS1A02G110000.1	mRNA_M_BR32_EuGene_00057011	0.975365
TraesCS1A02G110000.1	mRNA_M_BR32_EuGene_00059071	0.992323
TraesCS1A02G110000.1	mRNA_M_BR32_EuGene_00061101	0.992323
TraesCS1A02G110000.1	mRNA_M_BR32_EuGene_00061871	0.992323
TraesCS1A02G110000.1	mRNA_M_BR32_EuGene_00063451	0.992323
TraesCS1A02G110000.1	mRNA_M_BR32_EuGene_00064191	0.845421
TraesCS1A02G110000.1	mRNA_M_BR32_EuGene_00064321	0.83283
TraesCS1A02G110000.1	mRNA_M_BR32_EuGene_00064371	0.992323
TraesCS1A02G110000.1	mRNA_M_BR32_EuGene_00068251	0.992323
TraesCS1A02G110000.1	mRNA_M_BR32_EuGene_00068301	0.992323
TraesCS1A02G110000.1	mRNA_M_BR32_EuGene_00068761	0.867021
TraesCS1A02G110000.1	mRNA_M_BR32_EuGene_00070861	0.992323
TraesCS1A02G110000.1	mRNA_M_BR32_EuGene_00071001	0.992323
TraesCS1A02G110000.1	mRNA_M_BR32_EuGene_00072171	0.992323
TraesCS1A02G110000.1	mRNA_M_BR32_EuGene_00073791	0.992323
TraesCS1A02G110000.1	mRNA_M_BR32_EuGene_00074431	0.992323
TraesCS1A02G110000.1	mRNA_M_BR32_EuGene_00075321	0.992323
TraesCS1A02G110000.1	mRNA_M_BR32_EuGene_00076021	0.924596
TraesCS1A02G110000.1	mRNA_M_BR32_EuGene_00076181	0.992323
TraesCS1A02G110000.1	mRNA_M_BR32_EuGene_00077111	0.902585
TraesCS1A02G110000.1	mRNA_M_BR32_EuGene_00077861	0.992323
TraesCS1A02G110000.1	mRNA_M_BR32_EuGene_00077941	0.867021
TraesCS1A02G110000.1	mRNA_M_BR32_EuGene_00079561	0.876965
TraesCS1A02G110000.1	mRNA_M_BR32_EuGene_00080461	0.992323
TraesCS1A02G110000.1	mRNA_M_BR32_EuGene_00081451	0.992323
TraesCS1A02G110000.1	mRNA_M_BR32_EuGene_00081781	0.992323
TraesCS1A02G110000.1	mRNA_M_BR32_EuGene_00083241	0.992323
TraesCS1A02G110000.1	mRNA_M_BR32_EuGene_00083351	0.952865
TraesCS1A02G110000.1	mRNA_M_BR32_EuGene_00083961	0.992323
TraesCS1A02G110000.1	mRNA_M_BR32_EuGene_00084261	0.927275
TraesCS1A02G110000.1	mRNA_M_BR32_EuGene_00085001	0.992323
TraesCS1A02G110000.1	mRNA_M_BR32_EuGene_00086861	0.992323
TraesCS1A02G110000.1	mRNA_M_BR32_EuGene_00087311	0.992323
TraesCS1A02G110000.1	mRNA_M_BR32_EuGene_00088231	0.83283
TraesCS1A02G110000.1	mRNA_M_BR32_EuGene_00088451	0.992323
TraesCS1A02G110000.1	mRNA_M_BR32_EuGene_00088621	0.992323
TraesCS1A02G110000.1	mRNA_M_BR32_EuGene_00088681	0.875483
TraesCS1A02G110000.1	mRNA_M_BR32_EuGene_00088691	0.992323
TraesCS1A02G110000.1	mRNA_M_BR32_EuGene_00089021	0.992323
TraesCS1A02G110000.1	mRNA_M_BR32_EuGene_00089121	0.888529
TraesCS1A02G110000.1	mRNA_M_BR32_EuGene_00092971	0.992323
TraesCS1A02G110000.1	mRNA_M_BR32_EuGene_00093421	0.992323
TraesCS1A02G110000.1	mRNA_M_BR32_EuGene_00094081	0.992323
TraesCS1A02G110000.1	mRNA_M_BR32_EuGene_00094301	0.8933
TraesCS1A02G110000.1	mRNA_M_BR32_EuGene_00094871	0.992323
TraesCS1A02G110000.1	mRNA_M_BR32_EuGene_00095821	0.914668
TraesCS1A02G110000.1	mRNA_M_BR32_EuGene_00096991	0.992323
TraesCS1A02G110000.1	mRNA_M_BR32_EuGene_00097731	0.992323
TraesCS1A02G110000.1	mRNA_M_BR32_EuGene_00097741	0.992323
TraesCS1A02G110000.1	mRNA_M_BR32_EuGene_00098441	0.992323
TraesCS1A02G110000.1	mRNA_M_BR32_EuGene_00100701	0.992323
TraesCS1A02G110000.1	mRNA_M_BR32_EuGene_00101741	0.992323
TraesCS1A02G110000.1	mRNA_M_BR32_EuGene_00101781	0.992323
TraesCS1A02G110000.1	mRNA_M_BR32_EuGene_00104451	0.992323
TraesCS1A02G110000.1	mRNA_M_BR32_EuGene_00104711	0.992323
TraesCS1A02G110000.1	mRNA_M_BR32_EuGene_00105221	0.992323
TraesCS1A02G110000.1	mRNA_M_BR32_EuGene_00105651	0.992323
TraesCS1A02G110000.1	mRNA_M_BR32_EuGene_00106041	0.992323
TraesCS1A02G110000.1	mRNA_M_BR32_EuGene_00106871	0.992323
TraesCS1A02G110000.1	mRNA_M_BR32_EuGene_00107751	0.992323
TraesCS1A02G110000.1	mRNA_M_BR32_EuGene_00108171	0.992323
TraesCS1A02G110000.1	mRNA_M_BR32_EuGene_00109041	0.992323
TraesCS1A02G110000.1	mRNA_M_BR32_EuGene_00109391	0.992323
TraesCS1A02G110000.1	mRNA_M_BR32_EuGene_00109481	0.992323
TraesCS1A02G110000.1	mRNA_M_BR32_EuGene_00110271	0.992323
TraesCS1A02G110000.1	mRNA_M_BR32_EuGene_00113251	0.992323
TraesCS1A02G110000.1	mRNA_M_BR32_EuGene_00113381	0.992323
TraesCS1A02G110000.1	mRNA_M_BR32_EuGene_00113851	0.992323
TraesCS1A02G110000.1	mRNA_M_BR32_EuGene_00114011	0.992323
TraesCS1A02G110000.1	mRNA_M_BR32_EuGene_00114481	0.992323
TraesCS1A02G110000.1	mRNA_M_BR32_EuGene_00114551	0.992323
TraesCS1A02G110000.1	mRNA_M_BR32_EuGene_00114581	0.992323
TraesCS1A02G110000.1	mRNA_M_BR32_EuGene_00115141	0.992323
TraesCS1A02G110000.1	mRNA_M_BR32_EuGene_00115751	0.848322
TraesCS1A02G110000.1	mRNA_M_BR32_EuGene_00116521	0.992323
TraesCS1A02G110000.1	mRNA_M_BR32_EuGene_00118231	0.869787
TraesCS1A02G110000.1	mRNA_M_BR32_EuGene_00118951	0.992323
TraesCS1A02G110000.1	mRNA_M_BR32_EuGene_00119721	0.992323
TraesCS1A02G110000.1	mRNA_M_BR32_EuGene_00120291	0.8933
TraesCS1A02G110000.1	mRNA_M_BR32_EuGene_00121261	0.992323
TraesCS1A02G110000.1	mRNA_M_BR32_EuGene_00121811	0.992323
TraesCS1A02G110000.1	mRNA_M_BR32_EuGene_00125721	0.867021
TraesCS1A02G110000.1	mRNA_M_BR32_EuGene_00129021	0.992323
TraesCS1A02G110000.1	mRNA_M_BR32_EuGene_00129071	0.933423
TraesCS1A02G110000.1	mRNA_M_BR32_EuGene_00132001	0.992323
TraesCS1A02G110000.1	mRNA_M_BR32_EuGene_00133391	0.992323
TraesCS1A02G110000.1	mRNA_M_BR32_EuGene_00133761	0.83283
TraesCS1A02G110000.1	mRNA_M_BR32_EuGene_00134171	0.992323
TraesCS1A02G110000.1	mRNA_M_BR32_EuGene_00134461	0.992323
TraesCS1A02G110000.1	mRNA_M_BR32_EuGene_00136161	0.992323
TraesCS1A02G110000.1	mRNA_M_BR32_EuGene_00136511	0.863747
TraesCS1A02G110000.1	mRNA_M_BR32_EuGene_00137321	0.918236
TraesCS1A02G110000.1	mRNA_M_BR32_EuGene_00141971	0.992323
TraesCS1A02G110000.1	mRNA_M_BR32_EuGene_00144371	0.992323
TraesCS1A02G110000.1	mRNA_M_BR32_EuGene_00145581	0.992323
TraesCS1A02G110000.1	mRNA_M_BR32_EuGene_00145751	0.992323
TraesCS1A02G110000.1	mRNA_M_BR32_EuGene_00145931	0.992323
TraesCS1A02G110000.1	mRNA_M_BR32_EuGene_00147151	0.992323
TraesCS1A02G186400.1	mRNA_M_BR32_EuGene_00000861	0.979221
TraesCS1A02G186400.1	mRNA_M_BR32_EuGene_00020241	0.884153
TraesCS1A02G186400.1	mRNA_M_BR32_EuGene_00024601	0.979221
TraesCS1A02G186400.1	mRNA_M_BR32_EuGene_00027561	0.858763
TraesCS1A02G186400.1	mRNA_M_BR32_EuGene_00033171	0.919923
TraesCS1A02G186400.1	mRNA_M_BR32_EuGene_00042251	0.919923
TraesCS1A02G186400.1	mRNA_M_BR32_EuGene_00042891	0.858763
TraesCS1A02G186400.1	mRNA_M_BR32_EuGene_00047481	0.902696
TraesCS1A02G186400.1	mRNA_M_BR32_EuGene_00049951	0.979221
TraesCS1A02G186400.1	mRNA_M_BR32_EuGene_00063571	0.806338
TraesCS1A02G186400.1	mRNA_M_BR32_EuGene_00090461	0.802469
TraesCS1A02G186600.1	mRNA_M_BR32_EuGene_00000071	0.922348
TraesCS1A02G186600.1	mRNA_M_BR32_EuGene_00000861	0.847569
TraesCS1A02G186600.1	mRNA_M_BR32_EuGene_00001471	0.922348
TraesCS1A02G186600.1	mRNA_M_BR32_EuGene_00003301	0.922348
TraesCS1A02G186600.1	mRNA_M_BR32_EuGene_00011311	0.836622
TraesCS1A02G186600.1	mRNA_M_BR32_EuGene_00012321	0.922348
TraesCS1A02G186600.1	mRNA_M_BR32_EuGene_00014791	0.922348
TraesCS1A02G186600.1	mRNA_M_BR32_EuGene_00020241	0.83727
TraesCS1A02G186600.1	mRNA_M_BR32_EuGene_00024601	0.847569
TraesCS1A02G186600.1	mRNA_M_BR32_EuGene_00028711	0.922348
TraesCS1A02G186600.1	mRNA_M_BR32_EuGene_00029511	0.922348
TraesCS1A02G186600.1	mRNA_M_BR32_EuGene_00032421	0.922348
TraesCS1A02G186600.1	mRNA_M_BR32_EuGene_00032541	0.922348
TraesCS1A02G186600.1	mRNA_M_BR32_EuGene_00033171	0.942414
TraesCS1A02G186600.1	mRNA_M_BR32_EuGene_00036571	0.924296
TraesCS1A02G186600.1	mRNA_M_BR32_EuGene_00039241	0.922348
TraesCS1A02G186600.1	mRNA_M_BR32_EuGene_00039401	0.922348
TraesCS1A02G186600.1	mRNA_M_BR32_EuGene_00039771	0.922348
TraesCS1A02G186600.1	mRNA_M_BR32_EuGene_00040291	0.827773
TraesCS1A02G186600.1	mRNA_M_BR32_EuGene_00042251	0.942414
TraesCS1A02G186600.1	mRNA_M_BR32_EuGene_00043461	0.922348
TraesCS1A02G186600.1	mRNA_M_BR32_EuGene_00044221	0.922348
TraesCS1A02G186600.1	mRNA_M_BR32_EuGene_00044271	0.963761
TraesCS1A02G186600.1	mRNA_M_BR32_EuGene_00049951	0.847569
TraesCS1A02G186600.1	mRNA_M_BR32_EuGene_00052901	0.922348
TraesCS1A02G186600.1	mRNA_M_BR32_EuGene_00053481	0.922348
TraesCS1A02G186600.1	mRNA_M_BR32_EuGene_00057521	0.922348
TraesCS1A02G186600.1	mRNA_M_BR32_EuGene_00059451	0.922348
TraesCS1A02G186600.1	mRNA_M_BR32_EuGene_00060251	0.922348
TraesCS1A02G186600.1	mRNA_M_BR32_EuGene_00061241	0.922348
TraesCS1A02G186600.1	mRNA_M_BR32_EuGene_00062321	0.818447
TraesCS1A02G186600.1	mRNA_M_BR32_EuGene_00064851	0.922348
TraesCS1A02G186600.1	mRNA_M_BR32_EuGene_00065011	0.922348
TraesCS1A02G186600.1	mRNA_M_BR32_EuGene_00065531	0.922348
TraesCS1A02G186600.1	mRNA_M_BR32_EuGene_00066171	0.922348
TraesCS1A02G186600.1	mRNA_M_BR32_EuGene_00067201	0.922348
TraesCS1A02G186600.1	mRNA_M_BR32_EuGene_00070381	0.922348
TraesCS1A02G186600.1	mRNA_M_BR32_EuGene_00073471	0.837696
TraesCS1A02G186600.1	mRNA_M_BR32_EuGene_00079651	0.922348
TraesCS1A02G186600.1	mRNA_M_BR32_EuGene_00080091	0.922348
TraesCS1A02G186600.1	mRNA_M_BR32_EuGene_00080541	0.922348
TraesCS1A02G186600.1	mRNA_M_BR32_EuGene_00082501	0.922348
TraesCS1A02G186600.1	mRNA_M_BR32_EuGene_00082921	0.922348
TraesCS1A02G186600.1	mRNA_M_BR32_EuGene_00083011	0.923467
TraesCS1A02G186600.1	mRNA_M_BR32_EuGene_00083131	0.922348
TraesCS1A02G186600.1	mRNA_M_BR32_EuGene_00083301	0.826458
TraesCS1A02G186600.1	mRNA_M_BR32_EuGene_00087091	0.842887
TraesCS1A02G186600.1	mRNA_M_BR32_EuGene_00089241	0.922348
TraesCS1A02G186600.1	mRNA_M_BR32_EuGene_00089901	0.922348
TraesCS1A02G186600.1	mRNA_M_BR32_EuGene_00090461	0.990444
TraesCS1A02G186600.1	mRNA_M_BR32_EuGene_00091011	0.884276
TraesCS1A02G186600.1	mRNA_M_BR32_EuGene_00092111	0.922348
TraesCS1A02G186600.1	mRNA_M_BR32_EuGene_00094051	0.922348
TraesCS1A02G186600.1	mRNA_M_BR32_EuGene_00094341	0.922348
TraesCS1A02G186600.1	mRNA_M_BR32_EuGene_00094391	0.922348
TraesCS1A02G186600.1	mRNA_M_BR32_EuGene_00094981	0.922348
TraesCS1A02G186600.1	mRNA_M_BR32_EuGene_00097631	0.922348
TraesCS1A02G186600.1	mRNA_M_BR32_EuGene_00098151	0.922348
TraesCS1A02G186600.1	mRNA_M_BR32_EuGene_00101121	0.922348
TraesCS1A02G186600.1	mRNA_M_BR32_EuGene_00101811	0.922348
TraesCS1A02G186600.1	mRNA_M_BR32_EuGene_00108471	0.922348
TraesCS1A02G186600.1	mRNA_M_BR32_EuGene_00111901	0.922348
TraesCS1A02G186600.1	mRNA_M_BR32_EuGene_00113691	0.922348
TraesCS1A02G186600.1	mRNA_M_BR32_EuGene_00114951	0.922348
TraesCS1A02G186600.1	mRNA_M_BR32_EuGene_00117211	0.922348
TraesCS1A02G186600.1	mRNA_M_BR32_EuGene_00117971	0.922348
TraesCS1A02G186600.1	mRNA_M_BR32_EuGene_00119741	0.842887
TraesCS1A02G186600.1	mRNA_M_BR32_EuGene_00122291	0.922348
TraesCS1A02G186600.1	mRNA_M_BR32_EuGene_00123421	0.811396
TraesCS1A02G186600.1	mRNA_M_BR32_EuGene_00124321	0.989844
TraesCS1A02G186600.1	mRNA_M_BR32_EuGene_00126221	0.922348
TraesCS1A02G186600.1	mRNA_M_BR32_EuGene_00130581	0.922348
TraesCS1A02G186600.1	mRNA_M_BR32_EuGene_00131951	0.922348
TraesCS1A02G186600.1	mRNA_M_BR32_EuGene_00133701	0.922348
TraesCS1A02G186600.1	mRNA_M_BR32_EuGene_00133771	0.922348
TraesCS1A02G186600.1	mRNA_M_BR32_EuGene_00134611	0.922348
TraesCS1A02G186600.1	mRNA_M_BR32_EuGene_00134821	0.922348
TraesCS1A02G186600.1	mRNA_M_BR32_EuGene_00137011	0.801422
TraesCS1A02G186600.1	mRNA_M_BR32_EuGene_00137331	0.922348
TraesCS1A02G186600.1	mRNA_M_BR32_EuGene_00144281	0.922348
TraesCS1A02G186600.1	mRNA_M_BR32_EuGene_00145361	0.946119
TraesCS1A02G195700.1	mRNA_M_BR32_EuGene_00000241	0.920465
TraesCS1A02G195700.1	mRNA_M_BR32_EuGene_00000471	0.998942
TraesCS1A02G195700.1	mRNA_M_BR32_EuGene_00003341	0.920465
TraesCS1A02G195700.1	mRNA_M_BR32_EuGene_00005051	0.920465
TraesCS1A02G195700.1	mRNA_M_BR32_EuGene_00006321	0.920465
TraesCS1A02G195700.1	mRNA_M_BR32_EuGene_00006961	0.920465
TraesCS1A02G195700.1	mRNA_M_BR32_EuGene_00006991	0.920465
TraesCS1A02G195700.1	mRNA_M_BR32_EuGene_00007101	0.920465
TraesCS1A02G195700.1	mRNA_M_BR32_EuGene_00007841	0.920465
TraesCS1A02G195700.1	mRNA_M_BR32_EuGene_00009191	0.979964
TraesCS1A02G195700.1	mRNA_M_BR32_EuGene_00009951	0.920465
TraesCS1A02G195700.1	mRNA_M_BR32_EuGene_00010431	0.85446
TraesCS1A02G195700.1	mRNA_M_BR32_EuGene_00011271	0.920465
TraesCS1A02G195700.1	mRNA_M_BR32_EuGene_00011881	0.850138
TraesCS1A02G195700.1	mRNA_M_BR32_EuGene_00012081	0.920465
TraesCS1A02G195700.1	mRNA_M_BR32_EuGene_00012281	0.904798
TraesCS1A02G195700.1	mRNA_M_BR32_EuGene_00014271	0.920465
TraesCS1A02G195700.1	mRNA_M_BR32_EuGene_00016101	0.920465
TraesCS1A02G195700.1	mRNA_M_BR32_EuGene_00016491	0.97007
TraesCS1A02G195700.1	mRNA_M_BR32_EuGene_00017451	0.97007
TraesCS1A02G195700.1	mRNA_M_BR32_EuGene_00018191	0.920465
TraesCS1A02G195700.1	mRNA_M_BR32_EuGene_00018251	0.927046
TraesCS1A02G195700.1	mRNA_M_BR32_EuGene_00018391	0.97007
TraesCS1A02G195700.1	mRNA_M_BR32_EuGene_00018871	0.920465
TraesCS1A02G195700.1	mRNA_M_BR32_EuGene_00020261	0.808361
TraesCS1A02G195700.1	mRNA_M_BR32_EuGene_00020831	0.97007
TraesCS1A02G195700.1	mRNA_M_BR32_EuGene_00022781	0.850138
TraesCS1A02G195700.1	mRNA_M_BR32_EuGene_00023631	0.850138
TraesCS1A02G195700.1	mRNA_M_BR32_EuGene_00024781	0.920465
TraesCS1A02G195700.1	mRNA_M_BR32_EuGene_00025441	0.920465
TraesCS1A02G195700.1	mRNA_M_BR32_EuGene_00025571	0.920465
TraesCS1A02G195700.1	mRNA_M_BR32_EuGene_00025921	0.920465
TraesCS1A02G195700.1	mRNA_M_BR32_EuGene_00026031	0.920465
TraesCS1A02G195700.1	mRNA_M_BR32_EuGene_00026051	0.920465
TraesCS1A02G195700.1	mRNA_M_BR32_EuGene_00026211	0.920465
TraesCS1A02G195700.1	mRNA_M_BR32_EuGene_00026571	0.99335
TraesCS1A02G195700.1	mRNA_M_BR32_EuGene_00026771	0.920465
TraesCS1A02G195700.1	mRNA_M_BR32_EuGene_00027161	0.920465
TraesCS1A02G195700.1	mRNA_M_BR32_EuGene_00027251	0.813243
TraesCS1A02G195700.1	mRNA_M_BR32_EuGene_00027601	0.920465
TraesCS1A02G195700.1	mRNA_M_BR32_EuGene_00028361	0.920465
TraesCS1A02G195700.1	mRNA_M_BR32_EuGene_00029951	0.916157
TraesCS1A02G195700.1	mRNA_M_BR32_EuGene_00029971	0.97007
TraesCS1A02G195700.1	mRNA_M_BR32_EuGene_00030131	0.920465
TraesCS1A02G195700.1	mRNA_M_BR32_EuGene_00030141	0.920465
TraesCS1A02G195700.1	mRNA_M_BR32_EuGene_00030381	0.920465
TraesCS1A02G195700.1	mRNA_M_BR32_EuGene_00032211	0.920465
TraesCS1A02G195700.1	mRNA_M_BR32_EuGene_00032341	0.97007
TraesCS1A02G195700.1	mRNA_M_BR32_EuGene_00033401	0.920465
TraesCS1A02G195700.1	mRNA_M_BR32_EuGene_00034621	0.920465
TraesCS1A02G195700.1	mRNA_M_BR32_EuGene_00034641	0.920465
TraesCS1A02G195700.1	mRNA_M_BR32_EuGene_00034841	0.97007
TraesCS1A02G195700.1	mRNA_M_BR32_EuGene_00035581	0.97007
TraesCS1A02G195700.1	mRNA_M_BR32_EuGene_00036811	0.850138
TraesCS1A02G195700.1	mRNA_M_BR32_EuGene_00036971	0.920465
TraesCS1A02G195700.1	mRNA_M_BR32_EuGene_00037151	0.920465
TraesCS1A02G195700.1	mRNA_M_BR32_EuGene_00037441	0.920465
TraesCS1A02G195700.1	mRNA_M_BR32_EuGene_00037811	0.920465
TraesCS1A02G195700.1	mRNA_M_BR32_EuGene_00038231	0.920465
TraesCS1A02G195700.1	mRNA_M_BR32_EuGene_00038241	0.811377
TraesCS1A02G195700.1	mRNA_M_BR32_EuGene_00038491	0.920465
TraesCS1A02G195700.1	mRNA_M_BR32_EuGene_00038921	0.920465
TraesCS1A02G195700.1	mRNA_M_BR32_EuGene_00039011	0.920465
TraesCS1A02G195700.1	mRNA_M_BR32_EuGene_00039121	0.920465
TraesCS1A02G195700.1	mRNA_M_BR32_EuGene_00039361	0.923988
TraesCS1A02G195700.1	mRNA_M_BR32_EuGene_00040171	0.859896
TraesCS1A02G195700.1	mRNA_M_BR32_EuGene_00040361	0.920465
TraesCS1A02G195700.1	mRNA_M_BR32_EuGene_00040371	0.920465
TraesCS1A02G195700.1	mRNA_M_BR32_EuGene_00040661	0.850138
TraesCS1A02G195700.1	mRNA_M_BR32_EuGene_00040781	0.904798
TraesCS1A02G195700.1	mRNA_M_BR32_EuGene_00041481	0.923988
TraesCS1A02G195700.1	mRNA_M_BR32_EuGene_00041561	0.920465
TraesCS1A02G195700.1	mRNA_M_BR32_EuGene_00042451	0.850138
TraesCS1A02G195700.1	mRNA_M_BR32_EuGene_00042671	0.920465
TraesCS1A02G195700.1	mRNA_M_BR32_EuGene_00043341	0.850138
TraesCS1A02G195700.1	mRNA_M_BR32_EuGene_00043631	0.850138
TraesCS1A02G195700.1	mRNA_M_BR32_EuGene_00043821	0.97007
TraesCS1A02G195700.1	mRNA_M_BR32_EuGene_00044321	0.920465
TraesCS1A02G195700.1	mRNA_M_BR32_EuGene_00045241	0.920465
TraesCS1A02G195700.1	mRNA_M_BR32_EuGene_00046741	0.920465
TraesCS1A02G195700.1	mRNA_M_BR32_EuGene_00046951	0.850138
TraesCS1A02G195700.1	mRNA_M_BR32_EuGene_00047911	0.923988
TraesCS1A02G195700.1	mRNA_M_BR32_EuGene_00048031	0.920465
TraesCS1A02G195700.1	mRNA_M_BR32_EuGene_00048331	0.97007
TraesCS1A02G195700.1	mRNA_M_BR32_EuGene_00049191	0.927874
TraesCS1A02G195700.1	mRNA_M_BR32_EuGene_00049311	0.920465
TraesCS1A02G195700.1	mRNA_M_BR32_EuGene_00049421	0.920465
TraesCS1A02G195700.1	mRNA_M_BR32_EuGene_00051211	0.920465
TraesCS1A02G195700.1	mRNA_M_BR32_EuGene_00051791	0.863666
TraesCS1A02G195700.1	mRNA_M_BR32_EuGene_00053391	0.850138
TraesCS1A02G195700.1	mRNA_M_BR32_EuGene_00054111	0.920465
TraesCS1A02G195700.1	mRNA_M_BR32_EuGene_00056261	0.920465
TraesCS1A02G195700.1	mRNA_M_BR32_EuGene_00056361	0.920465
TraesCS1A02G195700.1	mRNA_M_BR32_EuGene_00056561	0.920465
TraesCS1A02G195700.1	mRNA_M_BR32_EuGene_00057011	0.998315
TraesCS1A02G195700.1	mRNA_M_BR32_EuGene_00059071	0.920465
TraesCS1A02G195700.1	mRNA_M_BR32_EuGene_00061101	0.920465
TraesCS1A02G195700.1	mRNA_M_BR32_EuGene_00061871	0.920465
TraesCS1A02G195700.1	mRNA_M_BR32_EuGene_00063451	0.920465
TraesCS1A02G195700.1	mRNA_M_BR32_EuGene_00063511	0.850138
TraesCS1A02G195700.1	mRNA_M_BR32_EuGene_00064191	0.85446
TraesCS1A02G195700.1	mRNA_M_BR32_EuGene_00064371	0.920465
TraesCS1A02G195700.1	mRNA_M_BR32_EuGene_00065481	0.850138
TraesCS1A02G195700.1	mRNA_M_BR32_EuGene_00066401	0.850138
TraesCS1A02G195700.1	mRNA_M_BR32_EuGene_00066621	0.850138
TraesCS1A02G195700.1	mRNA_M_BR32_EuGene_00067671	0.850138
TraesCS1A02G195700.1	mRNA_M_BR32_EuGene_00067741	0.850138
TraesCS1A02G195700.1	mRNA_M_BR32_EuGene_00068251	0.920465
TraesCS1A02G195700.1	mRNA_M_BR32_EuGene_00068301	0.920465
TraesCS1A02G195700.1	mRNA_M_BR32_EuGene_00068761	0.97007
TraesCS1A02G195700.1	mRNA_M_BR32_EuGene_00070861	0.920465
TraesCS1A02G195700.1	mRNA_M_BR32_EuGene_00071001	0.920465
TraesCS1A02G195700.1	mRNA_M_BR32_EuGene_00072171	0.920465
TraesCS1A02G195700.1	mRNA_M_BR32_EuGene_00073551	0.850138
TraesCS1A02G195700.1	mRNA_M_BR32_EuGene_00073791	0.920465
TraesCS1A02G195700.1	mRNA_M_BR32_EuGene_00074431	0.920465
TraesCS1A02G195700.1	mRNA_M_BR32_EuGene_00075321	0.920465
TraesCS1A02G195700.1	mRNA_M_BR32_EuGene_00076021	0.99335
TraesCS1A02G195700.1	mRNA_M_BR32_EuGene_00076181	0.920465
TraesCS1A02G195700.1	mRNA_M_BR32_EuGene_00077111	0.985739
TraesCS1A02G195700.1	mRNA_M_BR32_EuGene_00077861	0.920465
TraesCS1A02G195700.1	mRNA_M_BR32_EuGene_00077941	0.97007
TraesCS1A02G195700.1	mRNA_M_BR32_EuGene_00078101	0.850138
TraesCS1A02G195700.1	mRNA_M_BR32_EuGene_00079561	0.927213
TraesCS1A02G195700.1	mRNA_M_BR32_EuGene_00080461	0.920465
TraesCS1A02G195700.1	mRNA_M_BR32_EuGene_00081451	0.920465
TraesCS1A02G195700.1	mRNA_M_BR32_EuGene_00081781	0.920465
TraesCS1A02G195700.1	mRNA_M_BR32_EuGene_00083241	0.920465
TraesCS1A02G195700.1	mRNA_M_BR32_EuGene_00083351	0.975729
TraesCS1A02G195700.1	mRNA_M_BR32_EuGene_00083821	0.850138
TraesCS1A02G195700.1	mRNA_M_BR32_EuGene_00083961	0.920465
TraesCS1A02G195700.1	mRNA_M_BR32_EuGene_00084261	0.924631
TraesCS1A02G195700.1	mRNA_M_BR32_EuGene_00085001	0.920465
TraesCS1A02G195700.1	mRNA_M_BR32_EuGene_00085791	0.850138
TraesCS1A02G195700.1	mRNA_M_BR32_EuGene_00086861	0.920465
TraesCS1A02G195700.1	mRNA_M_BR32_EuGene_00087311	0.920465
TraesCS1A02G195700.1	mRNA_M_BR32_EuGene_00088451	0.920465
TraesCS1A02G195700.1	mRNA_M_BR32_EuGene_00088621	0.920465
TraesCS1A02G195700.1	mRNA_M_BR32_EuGene_00088681	0.974099
TraesCS1A02G195700.1	mRNA_M_BR32_EuGene_00088691	0.920465
TraesCS1A02G195700.1	mRNA_M_BR32_EuGene_00089021	0.920465
TraesCS1A02G195700.1	mRNA_M_BR32_EuGene_00089121	0.979964
TraesCS1A02G195700.1	mRNA_M_BR32_EuGene_00091031	0.850138
TraesCS1A02G195700.1	mRNA_M_BR32_EuGene_00092971	0.920465
TraesCS1A02G195700.1	mRNA_M_BR32_EuGene_00093421	0.920465
TraesCS1A02G195700.1	mRNA_M_BR32_EuGene_00094081	0.920465
TraesCS1A02G195700.1	mRNA_M_BR32_EuGene_00094301	0.904798
TraesCS1A02G195700.1	mRNA_M_BR32_EuGene_00094871	0.920465
TraesCS1A02G195700.1	mRNA_M_BR32_EuGene_00095701	0.876872
TraesCS1A02G195700.1	mRNA_M_BR32_EuGene_00096991	0.920465
TraesCS1A02G195700.1	mRNA_M_BR32_EuGene_00097731	0.920465
TraesCS1A02G195700.1	mRNA_M_BR32_EuGene_00097741	0.920465
TraesCS1A02G195700.1	mRNA_M_BR32_EuGene_00098441	0.920465
TraesCS1A02G195700.1	mRNA_M_BR32_EuGene_00100701	0.920465
TraesCS1A02G195700.1	mRNA_M_BR32_EuGene_00101741	0.920465
TraesCS1A02G195700.1	mRNA_M_BR32_EuGene_00101781	0.920465
TraesCS1A02G195700.1	mRNA_M_BR32_EuGene_00102521	0.850138
TraesCS1A02G195700.1	mRNA_M_BR32_EuGene_00102821	0.850138
TraesCS1A02G195700.1	mRNA_M_BR32_EuGene_00104451	0.920465
TraesCS1A02G195700.1	mRNA_M_BR32_EuGene_00104711	0.920465
TraesCS1A02G195700.1	mRNA_M_BR32_EuGene_00105221	0.920465
TraesCS1A02G195700.1	mRNA_M_BR32_EuGene_00105491	0.850138
TraesCS1A02G195700.1	mRNA_M_BR32_EuGene_00105651	0.920465
TraesCS1A02G195700.1	mRNA_M_BR32_EuGene_00106041	0.920465
TraesCS1A02G195700.1	mRNA_M_BR32_EuGene_00106871	0.920465
TraesCS1A02G195700.1	mRNA_M_BR32_EuGene_00107751	0.920465
TraesCS1A02G195700.1	mRNA_M_BR32_EuGene_00108171	0.920465
TraesCS1A02G195700.1	mRNA_M_BR32_EuGene_00109041	0.920465
TraesCS1A02G195700.1	mRNA_M_BR32_EuGene_00109391	0.920465
TraesCS1A02G195700.1	mRNA_M_BR32_EuGene_00109481	0.920465
TraesCS1A02G195700.1	mRNA_M_BR32_EuGene_00110271	0.920465
TraesCS1A02G195700.1	mRNA_M_BR32_EuGene_00113251	0.920465
TraesCS1A02G195700.1	mRNA_M_BR32_EuGene_00113381	0.920465
TraesCS1A02G195700.1	mRNA_M_BR32_EuGene_00113701	0.850138
TraesCS1A02G195700.1	mRNA_M_BR32_EuGene_00113851	0.920465
TraesCS1A02G195700.1	mRNA_M_BR32_EuGene_00114011	0.920465
TraesCS1A02G195700.1	mRNA_M_BR32_EuGene_00114481	0.920465
TraesCS1A02G195700.1	mRNA_M_BR32_EuGene_00114551	0.920465
TraesCS1A02G195700.1	mRNA_M_BR32_EuGene_00114581	0.920465
TraesCS1A02G195700.1	mRNA_M_BR32_EuGene_00115141	0.920465
TraesCS1A02G195700.1	mRNA_M_BR32_EuGene_00115181	0.825043
TraesCS1A02G195700.1	mRNA_M_BR32_EuGene_00115751	0.910156
TraesCS1A02G195700.1	mRNA_M_BR32_EuGene_00115771	0.850138
TraesCS1A02G195700.1	mRNA_M_BR32_EuGene_00116521	0.920465
TraesCS1A02G195700.1	mRNA_M_BR32_EuGene_00117891	0.825043
TraesCS1A02G195700.1	mRNA_M_BR32_EuGene_00118311	0.850138
TraesCS1A02G195700.1	mRNA_M_BR32_EuGene_00118951	0.920465
TraesCS1A02G195700.1	mRNA_M_BR32_EuGene_00119721	0.920465
TraesCS1A02G195700.1	mRNA_M_BR32_EuGene_00120291	0.904798
TraesCS1A02G195700.1	mRNA_M_BR32_EuGene_00121261	0.920465
TraesCS1A02G195700.1	mRNA_M_BR32_EuGene_00121811	0.920465
TraesCS1A02G195700.1	mRNA_M_BR32_EuGene_00125201	0.850138
TraesCS1A02G195700.1	mRNA_M_BR32_EuGene_00125721	0.97007
TraesCS1A02G195700.1	mRNA_M_BR32_EuGene_00129021	0.920465
TraesCS1A02G195700.1	mRNA_M_BR32_EuGene_00129071	0.927874
TraesCS1A02G195700.1	mRNA_M_BR32_EuGene_00131641	0.811246
TraesCS1A02G195700.1	mRNA_M_BR32_EuGene_00132001	0.920465
TraesCS1A02G195700.1	mRNA_M_BR32_EuGene_00133391	0.920465
TraesCS1A02G195700.1	mRNA_M_BR32_EuGene_00134171	0.920465
TraesCS1A02G195700.1	mRNA_M_BR32_EuGene_00134461	0.920465
TraesCS1A02G195700.1	mRNA_M_BR32_EuGene_00136161	0.920465
TraesCS1A02G195700.1	mRNA_M_BR32_EuGene_00137321	0.919639
TraesCS1A02G195700.1	mRNA_M_BR32_EuGene_00140751	0.850138
TraesCS1A02G195700.1	mRNA_M_BR32_EuGene_00141971	0.920465
TraesCS1A02G195700.1	mRNA_M_BR32_EuGene_00144371	0.920465
TraesCS1A02G195700.1	mRNA_M_BR32_EuGene_00145581	0.920465
TraesCS1A02G195700.1	mRNA_M_BR32_EuGene_00145751	0.920465
TraesCS1A02G195700.1	mRNA_M_BR32_EuGene_00145931	0.920465
TraesCS1A02G195700.1	mRNA_M_BR32_EuGene_00147151	0.920465
TraesCS1A02G209100.1	mRNA_M_BR32_EuGene_00000241	0.94735
TraesCS1A02G209100.1	mRNA_M_BR32_EuGene_00002721	0.992292
TraesCS1A02G209100.1	mRNA_M_BR32_EuGene_00003341	0.94735
TraesCS1A02G209100.1	mRNA_M_BR32_EuGene_00005051	0.94735
TraesCS1A02G209100.1	mRNA_M_BR32_EuGene_00006321	0.94735
TraesCS1A02G209100.1	mRNA_M_BR32_EuGene_00006961	0.94735
TraesCS1A02G209100.1	mRNA_M_BR32_EuGene_00006991	0.94735
TraesCS1A02G209100.1	mRNA_M_BR32_EuGene_00007101	0.94735
TraesCS1A02G209100.1	mRNA_M_BR32_EuGene_00007841	0.94735
TraesCS1A02G209100.1	mRNA_M_BR32_EuGene_00008421	0.941221
TraesCS1A02G209100.1	mRNA_M_BR32_EuGene_00009951	0.94735
TraesCS1A02G209100.1	mRNA_M_BR32_EuGene_00010431	0.816035
TraesCS1A02G209100.1	mRNA_M_BR32_EuGene_00011271	0.94735
TraesCS1A02G209100.1	mRNA_M_BR32_EuGene_00012081	0.94735
TraesCS1A02G209100.1	mRNA_M_BR32_EuGene_00014271	0.94735
TraesCS1A02G209100.1	mRNA_M_BR32_EuGene_00014681	0.975568
TraesCS1A02G209100.1	mRNA_M_BR32_EuGene_00014931	0.946685
TraesCS1A02G209100.1	mRNA_M_BR32_EuGene_00014971	0.975568
TraesCS1A02G209100.1	mRNA_M_BR32_EuGene_00016101	0.94735
TraesCS1A02G209100.1	mRNA_M_BR32_EuGene_00017401	0.992292
TraesCS1A02G209100.1	mRNA_M_BR32_EuGene_00017561	0.868356
TraesCS1A02G209100.1	mRNA_M_BR32_EuGene_00018191	0.94735
TraesCS1A02G209100.1	mRNA_M_BR32_EuGene_00018251	0.91739
TraesCS1A02G209100.1	mRNA_M_BR32_EuGene_00018871	0.94735
TraesCS1A02G209100.1	mRNA_M_BR32_EuGene_00022841	0.827933
TraesCS1A02G209100.1	mRNA_M_BR32_EuGene_00024781	0.94735
TraesCS1A02G209100.1	mRNA_M_BR32_EuGene_00025361	0.960916
TraesCS1A02G209100.1	mRNA_M_BR32_EuGene_00025441	0.94735
TraesCS1A02G209100.1	mRNA_M_BR32_EuGene_00025571	0.94735
TraesCS1A02G209100.1	mRNA_M_BR32_EuGene_00025781	0.987403
TraesCS1A02G209100.1	mRNA_M_BR32_EuGene_00025921	0.94735
TraesCS1A02G209100.1	mRNA_M_BR32_EuGene_00026031	0.94735
TraesCS1A02G209100.1	mRNA_M_BR32_EuGene_00026051	0.94735
TraesCS1A02G209100.1	mRNA_M_BR32_EuGene_00026211	0.94735
TraesCS1A02G209100.1	mRNA_M_BR32_EuGene_00026771	0.94735
TraesCS1A02G209100.1	mRNA_M_BR32_EuGene_00026871	0.908051
TraesCS1A02G209100.1	mRNA_M_BR32_EuGene_00027161	0.94735
TraesCS1A02G209100.1	mRNA_M_BR32_EuGene_00027251	0.872524
TraesCS1A02G209100.1	mRNA_M_BR32_EuGene_00027601	0.94735
TraesCS1A02G209100.1	mRNA_M_BR32_EuGene_00027801	0.908051
TraesCS1A02G209100.1	mRNA_M_BR32_EuGene_00028361	0.94735
TraesCS1A02G209100.1	mRNA_M_BR32_EuGene_00028601	0.957813
TraesCS1A02G209100.1	mRNA_M_BR32_EuGene_00030131	0.94735
TraesCS1A02G209100.1	mRNA_M_BR32_EuGene_00030141	0.94735
TraesCS1A02G209100.1	mRNA_M_BR32_EuGene_00030381	0.94735
TraesCS1A02G209100.1	mRNA_M_BR32_EuGene_00032101	0.941221
TraesCS1A02G209100.1	mRNA_M_BR32_EuGene_00032211	0.94735
TraesCS1A02G209100.1	mRNA_M_BR32_EuGene_00033401	0.94735
TraesCS1A02G209100.1	mRNA_M_BR32_EuGene_00034621	0.94735
TraesCS1A02G209100.1	mRNA_M_BR32_EuGene_00034641	0.94735
TraesCS1A02G209100.1	mRNA_M_BR32_EuGene_00036971	0.94735
TraesCS1A02G209100.1	mRNA_M_BR32_EuGene_00037151	0.94735
TraesCS1A02G209100.1	mRNA_M_BR32_EuGene_00037441	0.94735
TraesCS1A02G209100.1	mRNA_M_BR32_EuGene_00037671	0.827933
TraesCS1A02G209100.1	mRNA_M_BR32_EuGene_00037811	0.94735
TraesCS1A02G209100.1	mRNA_M_BR32_EuGene_00038231	0.94735
TraesCS1A02G209100.1	mRNA_M_BR32_EuGene_00038381	0.941221
TraesCS1A02G209100.1	mRNA_M_BR32_EuGene_00038491	0.94735
TraesCS1A02G209100.1	mRNA_M_BR32_EuGene_00038921	0.94735
TraesCS1A02G209100.1	mRNA_M_BR32_EuGene_00039011	0.94735
TraesCS1A02G209100.1	mRNA_M_BR32_EuGene_00039121	0.94735
TraesCS1A02G209100.1	mRNA_M_BR32_EuGene_00040361	0.94735
TraesCS1A02G209100.1	mRNA_M_BR32_EuGene_00040371	0.94735
TraesCS1A02G209100.1	mRNA_M_BR32_EuGene_00041561	0.94735
TraesCS1A02G209100.1	mRNA_M_BR32_EuGene_00042671	0.94735
TraesCS1A02G209100.1	mRNA_M_BR32_EuGene_00043271	0.88326
TraesCS1A02G209100.1	mRNA_M_BR32_EuGene_00044321	0.94735
TraesCS1A02G209100.1	mRNA_M_BR32_EuGene_00044431	0.859015
TraesCS1A02G209100.1	mRNA_M_BR32_EuGene_00045241	0.94735
TraesCS1A02G209100.1	mRNA_M_BR32_EuGene_00046741	0.94735
TraesCS1A02G209100.1	mRNA_M_BR32_EuGene_00048031	0.94735
TraesCS1A02G209100.1	mRNA_M_BR32_EuGene_00049311	0.94735
TraesCS1A02G209100.1	mRNA_M_BR32_EuGene_00049421	0.94735
TraesCS1A02G209100.1	mRNA_M_BR32_EuGene_00051211	0.94735
TraesCS1A02G209100.1	mRNA_M_BR32_EuGene_00051321	0.995402
TraesCS1A02G209100.1	mRNA_M_BR32_EuGene_00054111	0.94735
TraesCS1A02G209100.1	mRNA_M_BR32_EuGene_00056261	0.94735
TraesCS1A02G209100.1	mRNA_M_BR32_EuGene_00056361	0.94735
TraesCS1A02G209100.1	mRNA_M_BR32_EuGene_00056561	0.94735
TraesCS1A02G209100.1	mRNA_M_BR32_EuGene_00057011	0.811955
TraesCS1A02G209100.1	mRNA_M_BR32_EuGene_00058711	0.827933
TraesCS1A02G209100.1	mRNA_M_BR32_EuGene_00059071	0.94735
TraesCS1A02G209100.1	mRNA_M_BR32_EuGene_00061101	0.94735
TraesCS1A02G209100.1	mRNA_M_BR32_EuGene_00061871	0.94735
TraesCS1A02G209100.1	mRNA_M_BR32_EuGene_00062651	0.911834
TraesCS1A02G209100.1	mRNA_M_BR32_EuGene_00063451	0.94735
TraesCS1A02G209100.1	mRNA_M_BR32_EuGene_00064191	0.816035
TraesCS1A02G209100.1	mRNA_M_BR32_EuGene_00064321	0.975568
TraesCS1A02G209100.1	mRNA_M_BR32_EuGene_00064371	0.94735
TraesCS1A02G209100.1	mRNA_M_BR32_EuGene_00068251	0.94735
TraesCS1A02G209100.1	mRNA_M_BR32_EuGene_00068301	0.94735
TraesCS1A02G209100.1	mRNA_M_BR32_EuGene_00069391	0.924159
TraesCS1A02G209100.1	mRNA_M_BR32_EuGene_00070861	0.94735
TraesCS1A02G209100.1	mRNA_M_BR32_EuGene_00071001	0.94735
TraesCS1A02G209100.1	mRNA_M_BR32_EuGene_00072171	0.94735
TraesCS1A02G209100.1	mRNA_M_BR32_EuGene_00073061	0.893049
TraesCS1A02G209100.1	mRNA_M_BR32_EuGene_00073791	0.94735
TraesCS1A02G209100.1	mRNA_M_BR32_EuGene_00074431	0.94735
TraesCS1A02G209100.1	mRNA_M_BR32_EuGene_00075321	0.94735
TraesCS1A02G209100.1	mRNA_M_BR32_EuGene_00076181	0.94735
TraesCS1A02G209100.1	mRNA_M_BR32_EuGene_00077861	0.94735
TraesCS1A02G209100.1	mRNA_M_BR32_EuGene_00080461	0.94735
TraesCS1A02G209100.1	mRNA_M_BR32_EuGene_00081151	0.908051
TraesCS1A02G209100.1	mRNA_M_BR32_EuGene_00081451	0.94735
TraesCS1A02G209100.1	mRNA_M_BR32_EuGene_00081781	0.94735
TraesCS1A02G209100.1	mRNA_M_BR32_EuGene_00081801	0.954871
TraesCS1A02G209100.1	mRNA_M_BR32_EuGene_00082151	0.827933
TraesCS1A02G209100.1	mRNA_M_BR32_EuGene_00082681	0.941221
TraesCS1A02G209100.1	mRNA_M_BR32_EuGene_00083241	0.94735
TraesCS1A02G209100.1	mRNA_M_BR32_EuGene_00083961	0.94735
TraesCS1A02G209100.1	mRNA_M_BR32_EuGene_00085001	0.94735
TraesCS1A02G209100.1	mRNA_M_BR32_EuGene_00086861	0.94735
TraesCS1A02G209100.1	mRNA_M_BR32_EuGene_00087311	0.94735
TraesCS1A02G209100.1	mRNA_M_BR32_EuGene_00088231	0.975568
TraesCS1A02G209100.1	mRNA_M_BR32_EuGene_00088451	0.94735
TraesCS1A02G209100.1	mRNA_M_BR32_EuGene_00088621	0.94735
TraesCS1A02G209100.1	mRNA_M_BR32_EuGene_00088691	0.94735
TraesCS1A02G209100.1	mRNA_M_BR32_EuGene_00089021	0.94735
TraesCS1A02G209100.1	mRNA_M_BR32_EuGene_00092971	0.94735
TraesCS1A02G209100.1	mRNA_M_BR32_EuGene_00093421	0.94735
TraesCS1A02G209100.1	mRNA_M_BR32_EuGene_00093711	0.862249
TraesCS1A02G209100.1	mRNA_M_BR32_EuGene_00094081	0.94735
TraesCS1A02G209100.1	mRNA_M_BR32_EuGene_00094871	0.94735
TraesCS1A02G209100.1	mRNA_M_BR32_EuGene_00095261	0.827933
TraesCS1A02G209100.1	mRNA_M_BR32_EuGene_00095821	0.995402
TraesCS1A02G209100.1	mRNA_M_BR32_EuGene_00096991	0.94735
TraesCS1A02G209100.1	mRNA_M_BR32_EuGene_00097731	0.94735
TraesCS1A02G209100.1	mRNA_M_BR32_EuGene_00097741	0.94735
TraesCS1A02G209100.1	mRNA_M_BR32_EuGene_00098441	0.94735
TraesCS1A02G209100.1	mRNA_M_BR32_EuGene_00100701	0.94735
TraesCS1A02G209100.1	mRNA_M_BR32_EuGene_00101741	0.94735
TraesCS1A02G209100.1	mRNA_M_BR32_EuGene_00101781	0.94735
TraesCS1A02G209100.1	mRNA_M_BR32_EuGene_00104451	0.94735
TraesCS1A02G209100.1	mRNA_M_BR32_EuGene_00104711	0.94735
TraesCS1A02G209100.1	mRNA_M_BR32_EuGene_00105221	0.94735
TraesCS1A02G209100.1	mRNA_M_BR32_EuGene_00105651	0.94735
TraesCS1A02G209100.1	mRNA_M_BR32_EuGene_00106041	0.94735
TraesCS1A02G209100.1	mRNA_M_BR32_EuGene_00106871	0.94735
TraesCS1A02G209100.1	mRNA_M_BR32_EuGene_00107751	0.94735
TraesCS1A02G209100.1	mRNA_M_BR32_EuGene_00108171	0.94735
TraesCS1A02G209100.1	mRNA_M_BR32_EuGene_00109041	0.94735
TraesCS1A02G209100.1	mRNA_M_BR32_EuGene_00109111	0.954871
TraesCS1A02G209100.1	mRNA_M_BR32_EuGene_00109391	0.94735
TraesCS1A02G209100.1	mRNA_M_BR32_EuGene_00109481	0.94735
TraesCS1A02G209100.1	mRNA_M_BR32_EuGene_00110271	0.94735
TraesCS1A02G209100.1	mRNA_M_BR32_EuGene_00113251	0.94735
TraesCS1A02G209100.1	mRNA_M_BR32_EuGene_00113381	0.94735
TraesCS1A02G209100.1	mRNA_M_BR32_EuGene_00113851	0.94735
TraesCS1A02G209100.1	mRNA_M_BR32_EuGene_00114011	0.94735
TraesCS1A02G209100.1	mRNA_M_BR32_EuGene_00114481	0.94735
TraesCS1A02G209100.1	mRNA_M_BR32_EuGene_00114551	0.94735
TraesCS1A02G209100.1	mRNA_M_BR32_EuGene_00114581	0.94735
TraesCS1A02G209100.1	mRNA_M_BR32_EuGene_00115141	0.94735
TraesCS1A02G209100.1	mRNA_M_BR32_EuGene_00116521	0.94735
TraesCS1A02G209100.1	mRNA_M_BR32_EuGene_00118231	0.987403
TraesCS1A02G209100.1	mRNA_M_BR32_EuGene_00118951	0.94735
TraesCS1A02G209100.1	mRNA_M_BR32_EuGene_00119721	0.94735
TraesCS1A02G209100.1	mRNA_M_BR32_EuGene_00119841	0.941221
TraesCS1A02G209100.1	mRNA_M_BR32_EuGene_00121261	0.94735
TraesCS1A02G209100.1	mRNA_M_BR32_EuGene_00121811	0.94735
TraesCS1A02G209100.1	mRNA_M_BR32_EuGene_00124111	0.908051
TraesCS1A02G209100.1	mRNA_M_BR32_EuGene_00129021	0.94735
TraesCS1A02G209100.1	mRNA_M_BR32_EuGene_00132001	0.94735
TraesCS1A02G209100.1	mRNA_M_BR32_EuGene_00133391	0.94735
TraesCS1A02G209100.1	mRNA_M_BR32_EuGene_00133761	0.975568
TraesCS1A02G209100.1	mRNA_M_BR32_EuGene_00134171	0.94735
TraesCS1A02G209100.1	mRNA_M_BR32_EuGene_00134461	0.94735
TraesCS1A02G209100.1	mRNA_M_BR32_EuGene_00136161	0.94735
TraesCS1A02G209100.1	mRNA_M_BR32_EuGene_00136511	0.985731
TraesCS1A02G209100.1	mRNA_M_BR32_EuGene_00139901	0.941221
TraesCS1A02G209100.1	mRNA_M_BR32_EuGene_00141971	0.94735
TraesCS1A02G209100.1	mRNA_M_BR32_EuGene_00144371	0.94735
TraesCS1A02G209100.1	mRNA_M_BR32_EuGene_00145581	0.94735
TraesCS1A02G209100.1	mRNA_M_BR32_EuGene_00145751	0.94735
TraesCS1A02G209100.1	mRNA_M_BR32_EuGene_00145931	0.94735
TraesCS1A02G209100.1	mRNA_M_BR32_EuGene_00147151	0.94735
TraesCS1A02G265600.1	mRNA_M_BR32_EuGene_00000131	0.883698
TraesCS1A02G265600.1	mRNA_M_BR32_EuGene_00001701	0.810971
TraesCS1A02G265600.1	mRNA_M_BR32_EuGene_00003661	0.990542
TraesCS1A02G265600.1	mRNA_M_BR32_EuGene_00004381	0.943741
TraesCS1A02G265600.1	mRNA_M_BR32_EuGene_00005181	0.835352
TraesCS1A02G265600.1	mRNA_M_BR32_EuGene_00009191	0.859205
TraesCS1A02G265600.1	mRNA_M_BR32_EuGene_00009941	0.91915
TraesCS1A02G265600.1	mRNA_M_BR32_EuGene_00011881	0.94243
TraesCS1A02G265600.1	mRNA_M_BR32_EuGene_00012131	0.801024
TraesCS1A02G265600.1	mRNA_M_BR32_EuGene_00013651	0.905026
TraesCS1A02G265600.1	mRNA_M_BR32_EuGene_00014011	0.832348
TraesCS1A02G265600.1	mRNA_M_BR32_EuGene_00016491	0.876021
TraesCS1A02G265600.1	mRNA_M_BR32_EuGene_00017451	0.876021
TraesCS1A02G265600.1	mRNA_M_BR32_EuGene_00018391	0.876021
TraesCS1A02G265600.1	mRNA_M_BR32_EuGene_00019181	0.810971
TraesCS1A02G265600.1	mRNA_M_BR32_EuGene_00020831	0.876021
TraesCS1A02G265600.1	mRNA_M_BR32_EuGene_00021201	0.810971
TraesCS1A02G265600.1	mRNA_M_BR32_EuGene_00021491	0.883698
TraesCS1A02G265600.1	mRNA_M_BR32_EuGene_00022781	0.94243
TraesCS1A02G265600.1	mRNA_M_BR32_EuGene_00023631	0.94243
TraesCS1A02G265600.1	mRNA_M_BR32_EuGene_00026571	0.822292
TraesCS1A02G265600.1	mRNA_M_BR32_EuGene_00027641	0.915222
TraesCS1A02G265600.1	mRNA_M_BR32_EuGene_00028501	0.958882
TraesCS1A02G265600.1	mRNA_M_BR32_EuGene_00029971	0.876021
TraesCS1A02G265600.1	mRNA_M_BR32_EuGene_00032341	0.876021
TraesCS1A02G265600.1	mRNA_M_BR32_EuGene_00032811	0.810971
TraesCS1A02G265600.1	mRNA_M_BR32_EuGene_00032891	0.880614
TraesCS1A02G265600.1	mRNA_M_BR32_EuGene_00033661	0.904798
TraesCS1A02G265600.1	mRNA_M_BR32_EuGene_00034041	0.951394
TraesCS1A02G265600.1	mRNA_M_BR32_EuGene_00034841	0.876021
TraesCS1A02G265600.1	mRNA_M_BR32_EuGene_00034961	0.830397
TraesCS1A02G265600.1	mRNA_M_BR32_EuGene_00035581	0.876021
TraesCS1A02G265600.1	mRNA_M_BR32_EuGene_00036131	0.810971
TraesCS1A02G265600.1	mRNA_M_BR32_EuGene_00036811	0.94243
TraesCS1A02G265600.1	mRNA_M_BR32_EuGene_00038351	0.957691
TraesCS1A02G265600.1	mRNA_M_BR32_EuGene_00038571	0.91915
TraesCS1A02G265600.1	mRNA_M_BR32_EuGene_00039361	0.918615
TraesCS1A02G265600.1	mRNA_M_BR32_EuGene_00039451	0.817761
TraesCS1A02G265600.1	mRNA_M_BR32_EuGene_00040171	0.948456
TraesCS1A02G265600.1	mRNA_M_BR32_EuGene_00040661	0.94243
TraesCS1A02G265600.1	mRNA_M_BR32_EuGene_00041481	0.918615
TraesCS1A02G265600.1	mRNA_M_BR32_EuGene_00042451	0.94243
TraesCS1A02G265600.1	mRNA_M_BR32_EuGene_00043341	0.94243
TraesCS1A02G265600.1	mRNA_M_BR32_EuGene_00043631	0.94243
TraesCS1A02G265600.1	mRNA_M_BR32_EuGene_00043821	0.876021
TraesCS1A02G265600.1	mRNA_M_BR32_EuGene_00046951	0.94243
TraesCS1A02G265600.1	mRNA_M_BR32_EuGene_00047911	0.918615
TraesCS1A02G265600.1	mRNA_M_BR32_EuGene_00048331	0.876021
TraesCS1A02G265600.1	mRNA_M_BR32_EuGene_00050571	0.882322
TraesCS1A02G265600.1	mRNA_M_BR32_EuGene_00050711	0.810971
TraesCS1A02G265600.1	mRNA_M_BR32_EuGene_00053391	0.94243
TraesCS1A02G265600.1	mRNA_M_BR32_EuGene_00053831	0.810971
TraesCS1A02G265600.1	mRNA_M_BR32_EuGene_00055321	0.810971
TraesCS1A02G265600.1	mRNA_M_BR32_EuGene_00057221	0.810971
TraesCS1A02G265600.1	mRNA_M_BR32_EuGene_00058421	0.942242
TraesCS1A02G265600.1	mRNA_M_BR32_EuGene_00058471	0.810971
TraesCS1A02G265600.1	mRNA_M_BR32_EuGene_00063341	0.817761
TraesCS1A02G265600.1	mRNA_M_BR32_EuGene_00063511	0.94243
TraesCS1A02G265600.1	mRNA_M_BR32_EuGene_00063561	0.805866
TraesCS1A02G265600.1	mRNA_M_BR32_EuGene_00063771	0.832348
TraesCS1A02G265600.1	mRNA_M_BR32_EuGene_00063891	0.805563
TraesCS1A02G265600.1	mRNA_M_BR32_EuGene_00064041	0.883698
TraesCS1A02G265600.1	mRNA_M_BR32_EuGene_00064391	0.801522
TraesCS1A02G265600.1	mRNA_M_BR32_EuGene_00065481	0.94243
TraesCS1A02G265600.1	mRNA_M_BR32_EuGene_00065561	0.991822
TraesCS1A02G265600.1	mRNA_M_BR32_EuGene_00066251	0.810971
TraesCS1A02G265600.1	mRNA_M_BR32_EuGene_00066401	0.94243
TraesCS1A02G265600.1	mRNA_M_BR32_EuGene_00066621	0.94243
TraesCS1A02G265600.1	mRNA_M_BR32_EuGene_00067611	0.875086
TraesCS1A02G265600.1	mRNA_M_BR32_EuGene_00067671	0.94243
TraesCS1A02G265600.1	mRNA_M_BR32_EuGene_00067741	0.94243
TraesCS1A02G265600.1	mRNA_M_BR32_EuGene_00068011	0.84767
TraesCS1A02G265600.1	mRNA_M_BR32_EuGene_00068761	0.876021
TraesCS1A02G265600.1	mRNA_M_BR32_EuGene_00070511	0.810971
TraesCS1A02G265600.1	mRNA_M_BR32_EuGene_00071271	0.928822
TraesCS1A02G265600.1	mRNA_M_BR32_EuGene_00072791	0.883698
TraesCS1A02G265600.1	mRNA_M_BR32_EuGene_00073551	0.94243
TraesCS1A02G265600.1	mRNA_M_BR32_EuGene_00076021	0.822292
TraesCS1A02G265600.1	mRNA_M_BR32_EuGene_00077111	0.846336
TraesCS1A02G265600.1	mRNA_M_BR32_EuGene_00077941	0.876021
TraesCS1A02G265600.1	mRNA_M_BR32_EuGene_00078101	0.94243
TraesCS1A02G265600.1	mRNA_M_BR32_EuGene_00079561	0.870829
TraesCS1A02G265600.1	mRNA_M_BR32_EuGene_00081731	0.810971
TraesCS1A02G265600.1	mRNA_M_BR32_EuGene_00082541	0.810971
TraesCS1A02G265600.1	mRNA_M_BR32_EuGene_00082781	0.968002
TraesCS1A02G265600.1	mRNA_M_BR32_EuGene_00083571	0.810971
TraesCS1A02G265600.1	mRNA_M_BR32_EuGene_00083821	0.94243
TraesCS1A02G265600.1	mRNA_M_BR32_EuGene_00084001	0.832348
TraesCS1A02G265600.1	mRNA_M_BR32_EuGene_00084541	0.810971
TraesCS1A02G265600.1	mRNA_M_BR32_EuGene_00084751	0.814916
TraesCS1A02G265600.1	mRNA_M_BR32_EuGene_00084841	0.832348
TraesCS1A02G265600.1	mRNA_M_BR32_EuGene_00085791	0.94243
TraesCS1A02G265600.1	mRNA_M_BR32_EuGene_00086951	0.839449
TraesCS1A02G265600.1	mRNA_M_BR32_EuGene_00087931	0.810971
TraesCS1A02G265600.1	mRNA_M_BR32_EuGene_00088681	0.869776
TraesCS1A02G265600.1	mRNA_M_BR32_EuGene_00089121	0.859205
TraesCS1A02G265600.1	mRNA_M_BR32_EuGene_00090701	0.932061
TraesCS1A02G265600.1	mRNA_M_BR32_EuGene_00091031	0.94243
TraesCS1A02G265600.1	mRNA_M_BR32_EuGene_00091631	0.810971
TraesCS1A02G265600.1	mRNA_M_BR32_EuGene_00091641	0.810971
TraesCS1A02G265600.1	mRNA_M_BR32_EuGene_00093281	0.810971
TraesCS1A02G265600.1	mRNA_M_BR32_EuGene_00095171	0.968002
TraesCS1A02G265600.1	mRNA_M_BR32_EuGene_00096731	0.883698
TraesCS1A02G265600.1	mRNA_M_BR32_EuGene_00098341	0.832348
TraesCS1A02G265600.1	mRNA_M_BR32_EuGene_00099751	0.883698
TraesCS1A02G265600.1	mRNA_M_BR32_EuGene_00102521	0.94243
TraesCS1A02G265600.1	mRNA_M_BR32_EuGene_00102821	0.94243
TraesCS1A02G265600.1	mRNA_M_BR32_EuGene_00105281	0.865191
TraesCS1A02G265600.1	mRNA_M_BR32_EuGene_00105491	0.94243
TraesCS1A02G265600.1	mRNA_M_BR32_EuGene_00109051	0.91915
TraesCS1A02G265600.1	mRNA_M_BR32_EuGene_00111531	0.883698
TraesCS1A02G265600.1	mRNA_M_BR32_EuGene_00113701	0.94243
TraesCS1A02G265600.1	mRNA_M_BR32_EuGene_00115181	0.950876
TraesCS1A02G265600.1	mRNA_M_BR32_EuGene_00115751	0.893671
TraesCS1A02G265600.1	mRNA_M_BR32_EuGene_00115771	0.94243
TraesCS1A02G265600.1	mRNA_M_BR32_EuGene_00116121	0.91915
TraesCS1A02G265600.1	mRNA_M_BR32_EuGene_00117841	0.832348
TraesCS1A02G265600.1	mRNA_M_BR32_EuGene_00117891	0.950876
TraesCS1A02G265600.1	mRNA_M_BR32_EuGene_00118311	0.94243
TraesCS1A02G265600.1	mRNA_M_BR32_EuGene_00120871	0.928822
TraesCS1A02G265600.1	mRNA_M_BR32_EuGene_00124331	0.810971
TraesCS1A02G265600.1	mRNA_M_BR32_EuGene_00125201	0.94243
TraesCS1A02G265600.1	mRNA_M_BR32_EuGene_00125711	0.860903
TraesCS1A02G265600.1	mRNA_M_BR32_EuGene_00125721	0.876021
TraesCS1A02G265600.1	mRNA_M_BR32_EuGene_00130431	0.810971
TraesCS1A02G265600.1	mRNA_M_BR32_EuGene_00130841	0.810971
TraesCS1A02G265600.1	mRNA_M_BR32_EuGene_00131641	0.996129
TraesCS1A02G265600.1	mRNA_M_BR32_EuGene_00134781	0.968002
TraesCS1A02G265600.1	mRNA_M_BR32_EuGene_00136561	0.810971
TraesCS1A02G265600.1	mRNA_M_BR32_EuGene_00140751	0.94243
TraesCS1A02G265600.1	mRNA_M_BR32_EuGene_00140961	0.810971
TraesCS1A02G273600.1	mRNA_M_BR32_EuGene_00000131	0.897051
TraesCS1A02G273600.1	mRNA_M_BR32_EuGene_00001701	0.808528
TraesCS1A02G273600.1	mRNA_M_BR32_EuGene_00003661	0.993269
TraesCS1A02G273600.1	mRNA_M_BR32_EuGene_00004381	0.944988
TraesCS1A02G273600.1	mRNA_M_BR32_EuGene_00005181	0.827086
TraesCS1A02G273600.1	mRNA_M_BR32_EuGene_00009191	0.839255
TraesCS1A02G273600.1	mRNA_M_BR32_EuGene_00009941	0.928563
TraesCS1A02G273600.1	mRNA_M_BR32_EuGene_00011881	0.937869
TraesCS1A02G273600.1	mRNA_M_BR32_EuGene_00012131	0.808983
TraesCS1A02G273600.1	mRNA_M_BR32_EuGene_00013651	0.923383
TraesCS1A02G273600.1	mRNA_M_BR32_EuGene_00014011	0.812942
TraesCS1A02G273600.1	mRNA_M_BR32_EuGene_00016491	0.85792
TraesCS1A02G273600.1	mRNA_M_BR32_EuGene_00017451	0.85792
TraesCS1A02G273600.1	mRNA_M_BR32_EuGene_00018391	0.85792
TraesCS1A02G273600.1	mRNA_M_BR32_EuGene_00019181	0.808528
TraesCS1A02G273600.1	mRNA_M_BR32_EuGene_00020831	0.85792
TraesCS1A02G273600.1	mRNA_M_BR32_EuGene_00021201	0.808528
TraesCS1A02G273600.1	mRNA_M_BR32_EuGene_00021491	0.897051
TraesCS1A02G273600.1	mRNA_M_BR32_EuGene_00022781	0.937869
TraesCS1A02G273600.1	mRNA_M_BR32_EuGene_00023631	0.937869
TraesCS1A02G273600.1	mRNA_M_BR32_EuGene_00027641	0.925399
TraesCS1A02G273600.1	mRNA_M_BR32_EuGene_00028501	0.970618
TraesCS1A02G273600.1	mRNA_M_BR32_EuGene_00029971	0.85792
TraesCS1A02G273600.1	mRNA_M_BR32_EuGene_00032341	0.85792
TraesCS1A02G273600.1	mRNA_M_BR32_EuGene_00032811	0.808528
TraesCS1A02G273600.1	mRNA_M_BR32_EuGene_00032891	0.896146
TraesCS1A02G273600.1	mRNA_M_BR32_EuGene_00033661	0.896533
TraesCS1A02G273600.1	mRNA_M_BR32_EuGene_00034041	0.963742
TraesCS1A02G273600.1	mRNA_M_BR32_EuGene_00034841	0.85792
TraesCS1A02G273600.1	mRNA_M_BR32_EuGene_00034961	0.811972
TraesCS1A02G273600.1	mRNA_M_BR32_EuGene_00035581	0.85792
TraesCS1A02G273600.1	mRNA_M_BR32_EuGene_00036131	0.808528
TraesCS1A02G273600.1	mRNA_M_BR32_EuGene_00036811	0.937869
TraesCS1A02G273600.1	mRNA_M_BR32_EuGene_00038351	0.95711
TraesCS1A02G273600.1	mRNA_M_BR32_EuGene_00038571	0.928563
TraesCS1A02G273600.1	mRNA_M_BR32_EuGene_00039361	0.906822
TraesCS1A02G273600.1	mRNA_M_BR32_EuGene_00039451	0.842675
TraesCS1A02G273600.1	mRNA_M_BR32_EuGene_00040171	0.934153
TraesCS1A02G273600.1	mRNA_M_BR32_EuGene_00040661	0.937869
TraesCS1A02G273600.1	mRNA_M_BR32_EuGene_00041171	0.823007
TraesCS1A02G273600.1	mRNA_M_BR32_EuGene_00041481	0.906822
TraesCS1A02G273600.1	mRNA_M_BR32_EuGene_00041771	0.812968
TraesCS1A02G273600.1	mRNA_M_BR32_EuGene_00042451	0.937869
TraesCS1A02G273600.1	mRNA_M_BR32_EuGene_00043341	0.937869
TraesCS1A02G273600.1	mRNA_M_BR32_EuGene_00043631	0.937869
TraesCS1A02G273600.1	mRNA_M_BR32_EuGene_00043821	0.85792
TraesCS1A02G273600.1	mRNA_M_BR32_EuGene_00046951	0.937869
TraesCS1A02G273600.1	mRNA_M_BR32_EuGene_00047911	0.906822
TraesCS1A02G273600.1	mRNA_M_BR32_EuGene_00048331	0.85792
TraesCS1A02G273600.1	mRNA_M_BR32_EuGene_00050571	0.879377
TraesCS1A02G273600.1	mRNA_M_BR32_EuGene_00050711	0.808528
TraesCS1A02G273600.1	mRNA_M_BR32_EuGene_00053391	0.937869
TraesCS1A02G273600.1	mRNA_M_BR32_EuGene_00053831	0.808528
TraesCS1A02G273600.1	mRNA_M_BR32_EuGene_00055321	0.808528
TraesCS1A02G273600.1	mRNA_M_BR32_EuGene_00057221	0.808528
TraesCS1A02G273600.1	mRNA_M_BR32_EuGene_00058421	0.956462
TraesCS1A02G273600.1	mRNA_M_BR32_EuGene_00058471	0.808528
TraesCS1A02G273600.1	mRNA_M_BR32_EuGene_00063341	0.842675
TraesCS1A02G273600.1	mRNA_M_BR32_EuGene_00063511	0.937869
TraesCS1A02G273600.1	mRNA_M_BR32_EuGene_00063561	0.831707
TraesCS1A02G273600.1	mRNA_M_BR32_EuGene_00063771	0.812942
TraesCS1A02G273600.1	mRNA_M_BR32_EuGene_00063891	0.811553
TraesCS1A02G273600.1	mRNA_M_BR32_EuGene_00064041	0.897051
TraesCS1A02G273600.1	mRNA_M_BR32_EuGene_00064391	0.808343
TraesCS1A02G273600.1	mRNA_M_BR32_EuGene_00065481	0.937869
TraesCS1A02G273600.1	mRNA_M_BR32_EuGene_00065561	0.987796
TraesCS1A02G273600.1	mRNA_M_BR32_EuGene_00066251	0.808528
TraesCS1A02G273600.1	mRNA_M_BR32_EuGene_00066401	0.937869
TraesCS1A02G273600.1	mRNA_M_BR32_EuGene_00066621	0.937869
TraesCS1A02G273600.1	mRNA_M_BR32_EuGene_00067611	0.882552
TraesCS1A02G273600.1	mRNA_M_BR32_EuGene_00067671	0.937869
TraesCS1A02G273600.1	mRNA_M_BR32_EuGene_00067741	0.937869
TraesCS1A02G273600.1	mRNA_M_BR32_EuGene_00068011	0.869637
TraesCS1A02G273600.1	mRNA_M_BR32_EuGene_00068761	0.85792
TraesCS1A02G273600.1	mRNA_M_BR32_EuGene_00070511	0.808528
TraesCS1A02G273600.1	mRNA_M_BR32_EuGene_00071271	0.936049
TraesCS1A02G273600.1	mRNA_M_BR32_EuGene_00072791	0.897051
TraesCS1A02G273600.1	mRNA_M_BR32_EuGene_00073551	0.937869
TraesCS1A02G273600.1	mRNA_M_BR32_EuGene_00077111	0.825107
TraesCS1A02G273600.1	mRNA_M_BR32_EuGene_00077941	0.85792
TraesCS1A02G273600.1	mRNA_M_BR32_EuGene_00078101	0.937869
TraesCS1A02G273600.1	mRNA_M_BR32_EuGene_00079561	0.84789
TraesCS1A02G273600.1	mRNA_M_BR32_EuGene_00081731	0.808528
TraesCS1A02G273600.1	mRNA_M_BR32_EuGene_00082541	0.808528
TraesCS1A02G273600.1	mRNA_M_BR32_EuGene_00082781	0.964309
TraesCS1A02G273600.1	mRNA_M_BR32_EuGene_00083571	0.808528
TraesCS1A02G273600.1	mRNA_M_BR32_EuGene_00083821	0.937869
TraesCS1A02G273600.1	mRNA_M_BR32_EuGene_00084001	0.812942
TraesCS1A02G273600.1	mRNA_M_BR32_EuGene_00084541	0.808528
TraesCS1A02G273600.1	mRNA_M_BR32_EuGene_00084751	0.828911
TraesCS1A02G273600.1	mRNA_M_BR32_EuGene_00084841	0.812942
TraesCS1A02G273600.1	mRNA_M_BR32_EuGene_00085791	0.937869
TraesCS1A02G273600.1	mRNA_M_BR32_EuGene_00086951	0.862858
TraesCS1A02G273600.1	mRNA_M_BR32_EuGene_00087931	0.808528
TraesCS1A02G273600.1	mRNA_M_BR32_EuGene_00088681	0.85096
TraesCS1A02G273600.1	mRNA_M_BR32_EuGene_00089121	0.839255
TraesCS1A02G273600.1	mRNA_M_BR32_EuGene_00090701	0.93841
TraesCS1A02G273600.1	mRNA_M_BR32_EuGene_00091031	0.937869
TraesCS1A02G273600.1	mRNA_M_BR32_EuGene_00091631	0.808528
TraesCS1A02G273600.1	mRNA_M_BR32_EuGene_00091641	0.808528
TraesCS1A02G273600.1	mRNA_M_BR32_EuGene_00093281	0.808528
TraesCS1A02G273600.1	mRNA_M_BR32_EuGene_00095171	0.964309
TraesCS1A02G273600.1	mRNA_M_BR32_EuGene_00096731	0.897051
TraesCS1A02G273600.1	mRNA_M_BR32_EuGene_00098341	0.812942
TraesCS1A02G273600.1	mRNA_M_BR32_EuGene_00099751	0.897051
TraesCS1A02G273600.1	mRNA_M_BR32_EuGene_00102521	0.937869
TraesCS1A02G273600.1	mRNA_M_BR32_EuGene_00102821	0.937869
TraesCS1A02G273600.1	mRNA_M_BR32_EuGene_00105281	0.884649
TraesCS1A02G273600.1	mRNA_M_BR32_EuGene_00105491	0.937869
TraesCS1A02G273600.1	mRNA_M_BR32_EuGene_00109051	0.928563
TraesCS1A02G273600.1	mRNA_M_BR32_EuGene_00111531	0.897051
TraesCS1A02G273600.1	mRNA_M_BR32_EuGene_00113701	0.937869
TraesCS1A02G273600.1	mRNA_M_BR32_EuGene_00115181	0.938244
TraesCS1A02G273600.1	mRNA_M_BR32_EuGene_00115751	0.872872
TraesCS1A02G273600.1	mRNA_M_BR32_EuGene_00115771	0.937869
TraesCS1A02G273600.1	mRNA_M_BR32_EuGene_00116121	0.928563
TraesCS1A02G273600.1	mRNA_M_BR32_EuGene_00117841	0.812942
TraesCS1A02G273600.1	mRNA_M_BR32_EuGene_00117891	0.938244
TraesCS1A02G273600.1	mRNA_M_BR32_EuGene_00118311	0.937869
TraesCS1A02G273600.1	mRNA_M_BR32_EuGene_00120871	0.936049
TraesCS1A02G273600.1	mRNA_M_BR32_EuGene_00124331	0.808528
TraesCS1A02G273600.1	mRNA_M_BR32_EuGene_00125201	0.937869
TraesCS1A02G273600.1	mRNA_M_BR32_EuGene_00125711	0.878547
TraesCS1A02G273600.1	mRNA_M_BR32_EuGene_00125721	0.85792
TraesCS1A02G273600.1	mRNA_M_BR32_EuGene_00130431	0.808528
TraesCS1A02G273600.1	mRNA_M_BR32_EuGene_00130841	0.808528
TraesCS1A02G273600.1	mRNA_M_BR32_EuGene_00131641	0.991812
TraesCS1A02G273600.1	mRNA_M_BR32_EuGene_00134781	0.964309
TraesCS1A02G273600.1	mRNA_M_BR32_EuGene_00136561	0.808528
TraesCS1A02G273600.1	mRNA_M_BR32_EuGene_00140751	0.937869
TraesCS1A02G273600.1	mRNA_M_BR32_EuGene_00140961	0.808528
TraesCS1A02G351000.1	mRNA_M_BR32_EuGene_00000051	0.950745
TraesCS1A02G351000.1	mRNA_M_BR32_EuGene_00000121	0.9874
TraesCS1A02G351000.1	mRNA_M_BR32_EuGene_00000131	0.879158
TraesCS1A02G351000.1	mRNA_M_BR32_EuGene_00000331	0.847412
TraesCS1A02G351000.1	mRNA_M_BR32_EuGene_00001351	0.952558
TraesCS1A02G351000.1	mRNA_M_BR32_EuGene_00002271	0.931165
TraesCS1A02G351000.1	mRNA_M_BR32_EuGene_00004251	0.857826
TraesCS1A02G351000.1	mRNA_M_BR32_EuGene_00004701	0.952558
TraesCS1A02G351000.1	mRNA_M_BR32_EuGene_00006211	0.952558
TraesCS1A02G351000.1	mRNA_M_BR32_EuGene_00007251	0.952558
TraesCS1A02G351000.1	mRNA_M_BR32_EuGene_00008511	0.913318
TraesCS1A02G351000.1	mRNA_M_BR32_EuGene_00008711	0.811374
TraesCS1A02G351000.1	mRNA_M_BR32_EuGene_00009631	0.924926
TraesCS1A02G351000.1	mRNA_M_BR32_EuGene_00010601	0.83411
TraesCS1A02G351000.1	mRNA_M_BR32_EuGene_00011761	0.872274
TraesCS1A02G351000.1	mRNA_M_BR32_EuGene_00012091	0.871314
TraesCS1A02G351000.1	mRNA_M_BR32_EuGene_00012351	0.959682
TraesCS1A02G351000.1	mRNA_M_BR32_EuGene_00012781	0.875725
TraesCS1A02G351000.1	mRNA_M_BR32_EuGene_00012851	0.841094
TraesCS1A02G351000.1	mRNA_M_BR32_EuGene_00013381	0.952558
TraesCS1A02G351000.1	mRNA_M_BR32_EuGene_00013991	0.978847
TraesCS1A02G351000.1	mRNA_M_BR32_EuGene_00014571	0.817956
TraesCS1A02G351000.1	mRNA_M_BR32_EuGene_00015301	0.843154
TraesCS1A02G351000.1	mRNA_M_BR32_EuGene_00017161	0.952558
TraesCS1A02G351000.1	mRNA_M_BR32_EuGene_00018081	0.905177
TraesCS1A02G351000.1	mRNA_M_BR32_EuGene_00018151	0.879849
TraesCS1A02G351000.1	mRNA_M_BR32_EuGene_00018861	0.989513
TraesCS1A02G351000.1	mRNA_M_BR32_EuGene_00020181	0.952558
TraesCS1A02G351000.1	mRNA_M_BR32_EuGene_00021491	0.879158
TraesCS1A02G351000.1	mRNA_M_BR32_EuGene_00023191	0.952558
TraesCS1A02G351000.1	mRNA_M_BR32_EuGene_00025491	0.871314
TraesCS1A02G351000.1	mRNA_M_BR32_EuGene_00027301	0.968246
TraesCS1A02G351000.1	mRNA_M_BR32_EuGene_00028211	0.871314
TraesCS1A02G351000.1	mRNA_M_BR32_EuGene_00029471	0.928376
TraesCS1A02G351000.1	mRNA_M_BR32_EuGene_00029551	0.953963
TraesCS1A02G351000.1	mRNA_M_BR32_EuGene_00029591	0.877978
TraesCS1A02G351000.1	mRNA_M_BR32_EuGene_00029811	0.817956
TraesCS1A02G351000.1	mRNA_M_BR32_EuGene_00029931	0.952558
TraesCS1A02G351000.1	mRNA_M_BR32_EuGene_00030161	0.949511
TraesCS1A02G351000.1	mRNA_M_BR32_EuGene_00030751	0.990054
TraesCS1A02G351000.1	mRNA_M_BR32_EuGene_00032651	0.952558
TraesCS1A02G351000.1	mRNA_M_BR32_EuGene_00032681	0.934196
TraesCS1A02G351000.1	mRNA_M_BR32_EuGene_00032891	0.880288
TraesCS1A02G351000.1	mRNA_M_BR32_EuGene_00033031	0.898868
TraesCS1A02G351000.1	mRNA_M_BR32_EuGene_00033451	0.820178
TraesCS1A02G351000.1	mRNA_M_BR32_EuGene_00033771	0.952558
TraesCS1A02G351000.1	mRNA_M_BR32_EuGene_00034661	0.981473
TraesCS1A02G351000.1	mRNA_M_BR32_EuGene_00034871	0.952558
TraesCS1A02G351000.1	mRNA_M_BR32_EuGene_00036141	0.825787
TraesCS1A02G351000.1	mRNA_M_BR32_EuGene_00037931	0.952558
TraesCS1A02G351000.1	mRNA_M_BR32_EuGene_00038931	0.895696
TraesCS1A02G351000.1	mRNA_M_BR32_EuGene_00039451	0.837245
TraesCS1A02G351000.1	mRNA_M_BR32_EuGene_00039601	0.933898
TraesCS1A02G351000.1	mRNA_M_BR32_EuGene_00039721	0.921002
TraesCS1A02G351000.1	mRNA_M_BR32_EuGene_00040571	0.951254
TraesCS1A02G351000.1	mRNA_M_BR32_EuGene_00040751	0.9754
TraesCS1A02G351000.1	mRNA_M_BR32_EuGene_00041131	0.952558
TraesCS1A02G351000.1	mRNA_M_BR32_EuGene_00041171	0.909819
TraesCS1A02G351000.1	mRNA_M_BR32_EuGene_00041851	0.959082
TraesCS1A02G351000.1	mRNA_M_BR32_EuGene_00041891	0.947092
TraesCS1A02G351000.1	mRNA_M_BR32_EuGene_00043451	0.811374
TraesCS1A02G351000.1	mRNA_M_BR32_EuGene_00043801	0.871314
TraesCS1A02G351000.1	mRNA_M_BR32_EuGene_00046991	0.85235
TraesCS1A02G351000.1	mRNA_M_BR32_EuGene_00047491	0.952558
TraesCS1A02G351000.1	mRNA_M_BR32_EuGene_00048631	0.986116
TraesCS1A02G351000.1	mRNA_M_BR32_EuGene_00049431	0.964479
TraesCS1A02G351000.1	mRNA_M_BR32_EuGene_00050141	0.958574
TraesCS1A02G351000.1	mRNA_M_BR32_EuGene_00050551	0.959082
TraesCS1A02G351000.1	mRNA_M_BR32_EuGene_00051151	0.881146
TraesCS1A02G351000.1	mRNA_M_BR32_EuGene_00051161	0.825496
TraesCS1A02G351000.1	mRNA_M_BR32_EuGene_00051531	0.939274
TraesCS1A02G351000.1	mRNA_M_BR32_EuGene_00051851	0.880333
TraesCS1A02G351000.1	mRNA_M_BR32_EuGene_00055601	0.943149
TraesCS1A02G351000.1	mRNA_M_BR32_EuGene_00055621	0.97468
TraesCS1A02G351000.1	mRNA_M_BR32_EuGene_00056141	0.943149
TraesCS1A02G351000.1	mRNA_M_BR32_EuGene_00056381	0.871314
TraesCS1A02G351000.1	mRNA_M_BR32_EuGene_00057321	0.829121
TraesCS1A02G351000.1	mRNA_M_BR32_EuGene_00057381	0.811374
TraesCS1A02G351000.1	mRNA_M_BR32_EuGene_00058831	0.961737
TraesCS1A02G351000.1	mRNA_M_BR32_EuGene_00059171	0.948965
TraesCS1A02G351000.1	mRNA_M_BR32_EuGene_00059601	0.832855
TraesCS1A02G351000.1	mRNA_M_BR32_EuGene_00059611	0.81172
TraesCS1A02G351000.1	mRNA_M_BR32_EuGene_00060341	0.952558
TraesCS1A02G351000.1	mRNA_M_BR32_EuGene_00060381	0.952558
TraesCS1A02G351000.1	mRNA_M_BR32_EuGene_00063341	0.837245
TraesCS1A02G351000.1	mRNA_M_BR32_EuGene_00063561	0.8275
TraesCS1A02G351000.1	mRNA_M_BR32_EuGene_00063891	0.87686
TraesCS1A02G351000.1	mRNA_M_BR32_EuGene_00064041	0.879158
TraesCS1A02G351000.1	mRNA_M_BR32_EuGene_00064171	0.952558
TraesCS1A02G351000.1	mRNA_M_BR32_EuGene_00064211	0.811374
TraesCS1A02G351000.1	mRNA_M_BR32_EuGene_00064381	0.924898
TraesCS1A02G351000.1	mRNA_M_BR32_EuGene_00064391	0.885497
TraesCS1A02G351000.1	mRNA_M_BR32_EuGene_00064511	0.958802
TraesCS1A02G351000.1	mRNA_M_BR32_EuGene_00065971	0.998438
TraesCS1A02G351000.1	mRNA_M_BR32_EuGene_00066071	0.968854
TraesCS1A02G351000.1	mRNA_M_BR32_EuGene_00066431	0.911868
TraesCS1A02G351000.1	mRNA_M_BR32_EuGene_00066441	0.80748
TraesCS1A02G351000.1	mRNA_M_BR32_EuGene_00067611	0.859734
TraesCS1A02G351000.1	mRNA_M_BR32_EuGene_00067731	0.952558
TraesCS1A02G351000.1	mRNA_M_BR32_EuGene_00067981	0.952558
TraesCS1A02G351000.1	mRNA_M_BR32_EuGene_00068011	0.860591
TraesCS1A02G351000.1	mRNA_M_BR32_EuGene_00069001	0.952558
TraesCS1A02G351000.1	mRNA_M_BR32_EuGene_00070831	0.870606
TraesCS1A02G351000.1	mRNA_M_BR32_EuGene_00071051	0.832877
TraesCS1A02G351000.1	mRNA_M_BR32_EuGene_00071541	0.952558
TraesCS1A02G351000.1	mRNA_M_BR32_EuGene_00072491	0.803678
TraesCS1A02G351000.1	mRNA_M_BR32_EuGene_00072501	0.928637
TraesCS1A02G351000.1	mRNA_M_BR32_EuGene_00072601	0.870499
TraesCS1A02G351000.1	mRNA_M_BR32_EuGene_00072791	0.879158
TraesCS1A02G351000.1	mRNA_M_BR32_EuGene_00073261	0.952558
TraesCS1A02G351000.1	mRNA_M_BR32_EuGene_00074311	0.956449
TraesCS1A02G351000.1	mRNA_M_BR32_EuGene_00076591	0.952558
TraesCS1A02G351000.1	mRNA_M_BR32_EuGene_00076951	0.911868
TraesCS1A02G351000.1	mRNA_M_BR32_EuGene_00077121	0.871314
TraesCS1A02G351000.1	mRNA_M_BR32_EuGene_00077181	0.909062
TraesCS1A02G351000.1	mRNA_M_BR32_EuGene_00077421	0.952558
TraesCS1A02G351000.1	mRNA_M_BR32_EuGene_00079201	0.811374
TraesCS1A02G351000.1	mRNA_M_BR32_EuGene_00079781	0.811374
TraesCS1A02G351000.1	mRNA_M_BR32_EuGene_00080141	0.952558
TraesCS1A02G351000.1	mRNA_M_BR32_EuGene_00080291	0.952558
TraesCS1A02G351000.1	mRNA_M_BR32_EuGene_00080351	0.943149
TraesCS1A02G351000.1	mRNA_M_BR32_EuGene_00080891	0.942838
TraesCS1A02G351000.1	mRNA_M_BR32_EuGene_00081381	0.97553
TraesCS1A02G351000.1	mRNA_M_BR32_EuGene_00081791	0.823472
TraesCS1A02G351000.1	mRNA_M_BR32_EuGene_00081881	0.995341
TraesCS1A02G351000.1	mRNA_M_BR32_EuGene_00082191	0.811374
TraesCS1A02G351000.1	mRNA_M_BR32_EuGene_00082491	0.915546
TraesCS1A02G351000.1	mRNA_M_BR32_EuGene_00082511	0.969652
TraesCS1A02G351000.1	mRNA_M_BR32_EuGene_00082631	0.97468
TraesCS1A02G351000.1	mRNA_M_BR32_EuGene_00084381	0.934196
TraesCS1A02G351000.1	mRNA_M_BR32_EuGene_00084751	0.927335
TraesCS1A02G351000.1	mRNA_M_BR32_EuGene_00085011	0.952558
TraesCS1A02G351000.1	mRNA_M_BR32_EuGene_00087411	0.970983
TraesCS1A02G351000.1	mRNA_M_BR32_EuGene_00087781	0.805319
TraesCS1A02G351000.1	mRNA_M_BR32_EuGene_00087821	0.911868
TraesCS1A02G351000.1	mRNA_M_BR32_EuGene_00088261	0.957249
TraesCS1A02G351000.1	mRNA_M_BR32_EuGene_00088661	0.895927
TraesCS1A02G351000.1	mRNA_M_BR32_EuGene_00088991	0.934971
TraesCS1A02G351000.1	mRNA_M_BR32_EuGene_00089361	0.980682
TraesCS1A02G351000.1	mRNA_M_BR32_EuGene_00090431	0.928029
TraesCS1A02G351000.1	mRNA_M_BR32_EuGene_00090791	0.871314
TraesCS1A02G351000.1	mRNA_M_BR32_EuGene_00092571	0.912464
TraesCS1A02G351000.1	mRNA_M_BR32_EuGene_00092861	0.959807
TraesCS1A02G351000.1	mRNA_M_BR32_EuGene_00093341	0.952558
TraesCS1A02G351000.1	mRNA_M_BR32_EuGene_00093471	0.921002
TraesCS1A02G351000.1	mRNA_M_BR32_EuGene_00093811	0.912766
TraesCS1A02G351000.1	mRNA_M_BR32_EuGene_00095761	0.871314
TraesCS1A02G351000.1	mRNA_M_BR32_EuGene_00096151	0.895927
TraesCS1A02G351000.1	mRNA_M_BR32_EuGene_00096731	0.879158
TraesCS1A02G351000.1	mRNA_M_BR32_EuGene_00097391	0.928637
TraesCS1A02G351000.1	mRNA_M_BR32_EuGene_00098211	0.805778
TraesCS1A02G351000.1	mRNA_M_BR32_EuGene_00099341	0.981858
TraesCS1A02G351000.1	mRNA_M_BR32_EuGene_00099751	0.879158
TraesCS1A02G351000.1	mRNA_M_BR32_EuGene_00101271	0.968246
TraesCS1A02G351000.1	mRNA_M_BR32_EuGene_00103981	0.952558
TraesCS1A02G351000.1	mRNA_M_BR32_EuGene_00105281	0.87279
TraesCS1A02G351000.1	mRNA_M_BR32_EuGene_00105821	0.810733
TraesCS1A02G351000.1	mRNA_M_BR32_EuGene_00107011	0.977778
TraesCS1A02G351000.1	mRNA_M_BR32_EuGene_00107891	0.886552
TraesCS1A02G351000.1	mRNA_M_BR32_EuGene_00108821	0.952558
TraesCS1A02G351000.1	mRNA_M_BR32_EuGene_00109411	0.943149
TraesCS1A02G351000.1	mRNA_M_BR32_EuGene_00111271	0.933876
TraesCS1A02G351000.1	mRNA_M_BR32_EuGene_00111531	0.879158
TraesCS1A02G351000.1	mRNA_M_BR32_EuGene_00113531	0.952558
TraesCS1A02G351000.1	mRNA_M_BR32_EuGene_00115031	0.952558
TraesCS1A02G351000.1	mRNA_M_BR32_EuGene_00116451	0.952558
TraesCS1A02G351000.1	mRNA_M_BR32_EuGene_00116741	0.992765
TraesCS1A02G351000.1	mRNA_M_BR32_EuGene_00116881	0.952558
TraesCS1A02G351000.1	mRNA_M_BR32_EuGene_00118151	0.952558
TraesCS1A02G351000.1	mRNA_M_BR32_EuGene_00118781	0.929534
TraesCS1A02G351000.1	mRNA_M_BR32_EuGene_00118901	0.950745
TraesCS1A02G351000.1	mRNA_M_BR32_EuGene_00119731	0.952558
TraesCS1A02G351000.1	mRNA_M_BR32_EuGene_00119951	0.921002
TraesCS1A02G351000.1	mRNA_M_BR32_EuGene_00120751	0.952558
TraesCS1A02G351000.1	mRNA_M_BR32_EuGene_00122551	0.952558
TraesCS1A02G351000.1	mRNA_M_BR32_EuGene_00123171	0.959661
TraesCS1A02G351000.1	mRNA_M_BR32_EuGene_00123251	0.871314
TraesCS1A02G351000.1	mRNA_M_BR32_EuGene_00125531	0.952558
TraesCS1A02G351000.1	mRNA_M_BR32_EuGene_00128701	0.887923
TraesCS1A02G351000.1	mRNA_M_BR32_EuGene_00132081	0.901948
TraesCS1A02G351000.1	mRNA_M_BR32_EuGene_00132401	0.952558
TraesCS1A02G351000.1	mRNA_M_BR32_EuGene_00134101	0.964479
TraesCS1A02G351000.1	mRNA_M_BR32_EuGene_00136421	0.943149
TraesCS1A02G351000.1	mRNA_M_BR32_EuGene_00140421	0.920178
TraesCS1A02G351000.1	mRNA_M_BR32_EuGene_00142071	0.886912
TraesCS1A02G351000.1	mRNA_M_BR32_EuGene_00144251	0.911868
TraesCS1A02G413400.1	mRNA_M_BR32_EuGene_00027251	0.819212
TraesCS1A02G424100.1	mRNA_M_BR32_EuGene_00000051	0.950663
TraesCS1A02G424100.1	mRNA_M_BR32_EuGene_00000121	0.95363
TraesCS1A02G424100.1	mRNA_M_BR32_EuGene_00000331	0.905961
TraesCS1A02G424100.1	mRNA_M_BR32_EuGene_00001351	0.983104
TraesCS1A02G424100.1	mRNA_M_BR32_EuGene_00002081	0.840614
TraesCS1A02G424100.1	mRNA_M_BR32_EuGene_00002271	0.973802
TraesCS1A02G424100.1	mRNA_M_BR32_EuGene_00003241	0.855269
TraesCS1A02G424100.1	mRNA_M_BR32_EuGene_00004251	0.916298
TraesCS1A02G424100.1	mRNA_M_BR32_EuGene_00004701	0.983104
TraesCS1A02G424100.1	mRNA_M_BR32_EuGene_00006211	0.983104
TraesCS1A02G424100.1	mRNA_M_BR32_EuGene_00007251	0.983104
TraesCS1A02G424100.1	mRNA_M_BR32_EuGene_00008511	0.874763
TraesCS1A02G424100.1	mRNA_M_BR32_EuGene_00008711	0.887964
TraesCS1A02G424100.1	mRNA_M_BR32_EuGene_00009631	0.866897
TraesCS1A02G424100.1	mRNA_M_BR32_EuGene_00011761	0.85693
TraesCS1A02G424100.1	mRNA_M_BR32_EuGene_00012091	0.935404
TraesCS1A02G424100.1	mRNA_M_BR32_EuGene_00012351	0.97391
TraesCS1A02G424100.1	mRNA_M_BR32_EuGene_00012781	0.88478
TraesCS1A02G424100.1	mRNA_M_BR32_EuGene_00013381	0.983104
TraesCS1A02G424100.1	mRNA_M_BR32_EuGene_00013991	0.994738
TraesCS1A02G424100.1	mRNA_M_BR32_EuGene_00014571	0.884113
TraesCS1A02G424100.1	mRNA_M_BR32_EuGene_00014811	0.839931
TraesCS1A02G424100.1	mRNA_M_BR32_EuGene_00015301	0.883556
TraesCS1A02G424100.1	mRNA_M_BR32_EuGene_00017161	0.983104
TraesCS1A02G424100.1	mRNA_M_BR32_EuGene_00018081	0.881324
TraesCS1A02G424100.1	mRNA_M_BR32_EuGene_00018151	0.941751
TraesCS1A02G424100.1	mRNA_M_BR32_EuGene_00018861	0.993457
TraesCS1A02G424100.1	mRNA_M_BR32_EuGene_00020181	0.983104
TraesCS1A02G424100.1	mRNA_M_BR32_EuGene_00023191	0.983104
TraesCS1A02G424100.1	mRNA_M_BR32_EuGene_00025491	0.935404
TraesCS1A02G424100.1	mRNA_M_BR32_EuGene_00027301	0.91852
TraesCS1A02G424100.1	mRNA_M_BR32_EuGene_00028211	0.935404
TraesCS1A02G424100.1	mRNA_M_BR32_EuGene_00029471	0.97308
TraesCS1A02G424100.1	mRNA_M_BR32_EuGene_00029551	0.901561
TraesCS1A02G424100.1	mRNA_M_BR32_EuGene_00029591	0.940372
TraesCS1A02G424100.1	mRNA_M_BR32_EuGene_00029811	0.884113
TraesCS1A02G424100.1	mRNA_M_BR32_EuGene_00029931	0.983104
TraesCS1A02G424100.1	mRNA_M_BR32_EuGene_00030161	0.962666
TraesCS1A02G424100.1	mRNA_M_BR32_EuGene_00030751	0.96435
TraesCS1A02G424100.1	mRNA_M_BR32_EuGene_00032651	0.983104
TraesCS1A02G424100.1	mRNA_M_BR32_EuGene_00032681	0.922966
TraesCS1A02G424100.1	mRNA_M_BR32_EuGene_00033031	0.923006
TraesCS1A02G424100.1	mRNA_M_BR32_EuGene_00033451	0.858582
TraesCS1A02G424100.1	mRNA_M_BR32_EuGene_00033771	0.983104
TraesCS1A02G424100.1	mRNA_M_BR32_EuGene_00033951	0.826251
TraesCS1A02G424100.1	mRNA_M_BR32_EuGene_00034661	0.984064
TraesCS1A02G424100.1	mRNA_M_BR32_EuGene_00034871	0.983104
TraesCS1A02G424100.1	mRNA_M_BR32_EuGene_00037931	0.983104
TraesCS1A02G424100.1	mRNA_M_BR32_EuGene_00038931	0.952738
TraesCS1A02G424100.1	mRNA_M_BR32_EuGene_00039601	0.976232
TraesCS1A02G424100.1	mRNA_M_BR32_EuGene_00039721	0.969698
TraesCS1A02G424100.1	mRNA_M_BR32_EuGene_00040571	0.923557
TraesCS1A02G424100.1	mRNA_M_BR32_EuGene_00040751	0.944315
TraesCS1A02G424100.1	mRNA_M_BR32_EuGene_00041131	0.983104
TraesCS1A02G424100.1	mRNA_M_BR32_EuGene_00041171	0.838598
TraesCS1A02G424100.1	mRNA_M_BR32_EuGene_00041851	0.970674
TraesCS1A02G424100.1	mRNA_M_BR32_EuGene_00041891	0.984117
TraesCS1A02G424100.1	mRNA_M_BR32_EuGene_00043451	0.887964
TraesCS1A02G424100.1	mRNA_M_BR32_EuGene_00043801	0.935404
TraesCS1A02G424100.1	mRNA_M_BR32_EuGene_00046991	0.92087
TraesCS1A02G424100.1	mRNA_M_BR32_EuGene_00047491	0.983104
TraesCS1A02G424100.1	mRNA_M_BR32_EuGene_00048121	0.846355
TraesCS1A02G424100.1	mRNA_M_BR32_EuGene_00048631	0.997461
TraesCS1A02G424100.1	mRNA_M_BR32_EuGene_00049431	0.915005
TraesCS1A02G424100.1	mRNA_M_BR32_EuGene_00050141	0.980763
TraesCS1A02G424100.1	mRNA_M_BR32_EuGene_00050551	0.970674
TraesCS1A02G424100.1	mRNA_M_BR32_EuGene_00051151	0.898176
TraesCS1A02G424100.1	mRNA_M_BR32_EuGene_00051161	0.902238
TraesCS1A02G424100.1	mRNA_M_BR32_EuGene_00051531	0.888304
TraesCS1A02G424100.1	mRNA_M_BR32_EuGene_00051851	0.91285
TraesCS1A02G424100.1	mRNA_M_BR32_EuGene_00052651	0.826688
TraesCS1A02G424100.1	mRNA_M_BR32_EuGene_00055601	0.937244
TraesCS1A02G424100.1	mRNA_M_BR32_EuGene_00055621	0.93259
TraesCS1A02G424100.1	mRNA_M_BR32_EuGene_00056141	0.937244
TraesCS1A02G424100.1	mRNA_M_BR32_EuGene_00056381	0.935404
TraesCS1A02G424100.1	mRNA_M_BR32_EuGene_00057321	0.860831
TraesCS1A02G424100.1	mRNA_M_BR32_EuGene_00057381	0.887964
TraesCS1A02G424100.1	mRNA_M_BR32_EuGene_00058831	0.976887
TraesCS1A02G424100.1	mRNA_M_BR32_EuGene_00059171	0.982651
TraesCS1A02G424100.1	mRNA_M_BR32_EuGene_00059601	0.876438
TraesCS1A02G424100.1	mRNA_M_BR32_EuGene_00059611	0.855425
TraesCS1A02G424100.1	mRNA_M_BR32_EuGene_00060341	0.983104
TraesCS1A02G424100.1	mRNA_M_BR32_EuGene_00060381	0.983104
TraesCS1A02G424100.1	mRNA_M_BR32_EuGene_00063891	0.819365
TraesCS1A02G424100.1	mRNA_M_BR32_EuGene_00064171	0.983104
TraesCS1A02G424100.1	mRNA_M_BR32_EuGene_00064211	0.887964
TraesCS1A02G424100.1	mRNA_M_BR32_EuGene_00064381	0.884483
TraesCS1A02G424100.1	mRNA_M_BR32_EuGene_00064391	0.829037
TraesCS1A02G424100.1	mRNA_M_BR32_EuGene_00064511	0.98042
TraesCS1A02G424100.1	mRNA_M_BR32_EuGene_00065971	0.989797
TraesCS1A02G424100.1	mRNA_M_BR32_EuGene_00066071	0.948108
TraesCS1A02G424100.1	mRNA_M_BR32_EuGene_00066431	0.890538
TraesCS1A02G424100.1	mRNA_M_BR32_EuGene_00066441	0.813301
TraesCS1A02G424100.1	mRNA_M_BR32_EuGene_00067731	0.983104
TraesCS1A02G424100.1	mRNA_M_BR32_EuGene_00067981	0.983104
TraesCS1A02G424100.1	mRNA_M_BR32_EuGene_00069001	0.983104
TraesCS1A02G424100.1	mRNA_M_BR32_EuGene_00070721	0.826658
TraesCS1A02G424100.1	mRNA_M_BR32_EuGene_00070831	0.835761
TraesCS1A02G424100.1	mRNA_M_BR32_EuGene_00071051	0.901516
TraesCS1A02G424100.1	mRNA_M_BR32_EuGene_00071541	0.983104
TraesCS1A02G424100.1	mRNA_M_BR32_EuGene_00072501	0.931411
TraesCS1A02G424100.1	mRNA_M_BR32_EuGene_00072601	0.861796
TraesCS1A02G424100.1	mRNA_M_BR32_EuGene_00073261	0.983104
TraesCS1A02G424100.1	mRNA_M_BR32_EuGene_00074311	0.930609
TraesCS1A02G424100.1	mRNA_M_BR32_EuGene_00076591	0.983104
TraesCS1A02G424100.1	mRNA_M_BR32_EuGene_00076951	0.890538
TraesCS1A02G424100.1	mRNA_M_BR32_EuGene_00077121	0.935404
TraesCS1A02G424100.1	mRNA_M_BR32_EuGene_00077181	0.957176
TraesCS1A02G424100.1	mRNA_M_BR32_EuGene_00077421	0.983104
TraesCS1A02G424100.1	mRNA_M_BR32_EuGene_00079201	0.887964
TraesCS1A02G424100.1	mRNA_M_BR32_EuGene_00079781	0.887964
TraesCS1A02G424100.1	mRNA_M_BR32_EuGene_00080141	0.983104
TraesCS1A02G424100.1	mRNA_M_BR32_EuGene_00080291	0.983104
TraesCS1A02G424100.1	mRNA_M_BR32_EuGene_00080351	0.937244
TraesCS1A02G424100.1	mRNA_M_BR32_EuGene_00080891	0.950473
TraesCS1A02G424100.1	mRNA_M_BR32_EuGene_00081381	0.967004
TraesCS1A02G424100.1	mRNA_M_BR32_EuGene_00081791	0.874031
TraesCS1A02G424100.1	mRNA_M_BR32_EuGene_00081881	0.982864
TraesCS1A02G424100.1	mRNA_M_BR32_EuGene_00082191	0.887964
TraesCS1A02G424100.1	mRNA_M_BR32_EuGene_00082491	0.919181
TraesCS1A02G424100.1	mRNA_M_BR32_EuGene_00082511	0.994931
TraesCS1A02G424100.1	mRNA_M_BR32_EuGene_00082571	0.824567
TraesCS1A02G424100.1	mRNA_M_BR32_EuGene_00082631	0.93259
TraesCS1A02G424100.1	mRNA_M_BR32_EuGene_00084381	0.922966
TraesCS1A02G424100.1	mRNA_M_BR32_EuGene_00084751	0.865799
TraesCS1A02G424100.1	mRNA_M_BR32_EuGene_00085011	0.983104
TraesCS1A02G424100.1	mRNA_M_BR32_EuGene_00087411	0.932303
TraesCS1A02G424100.1	mRNA_M_BR32_EuGene_00087821	0.890538
TraesCS1A02G424100.1	mRNA_M_BR32_EuGene_00088081	0.850277
TraesCS1A02G424100.1	mRNA_M_BR32_EuGene_00088261	0.964816
TraesCS1A02G424100.1	mRNA_M_BR32_EuGene_00088661	0.916667
TraesCS1A02G424100.1	mRNA_M_BR32_EuGene_00088991	0.977378
TraesCS1A02G424100.1	mRNA_M_BR32_EuGene_00089361	0.978997
TraesCS1A02G424100.1	mRNA_M_BR32_EuGene_00090431	0.865781
TraesCS1A02G424100.1	mRNA_M_BR32_EuGene_00090791	0.935404
TraesCS1A02G424100.1	mRNA_M_BR32_EuGene_00091081	0.825933
TraesCS1A02G424100.1	mRNA_M_BR32_EuGene_00091871	0.818468
TraesCS1A02G424100.1	mRNA_M_BR32_EuGene_00092571	0.948968
TraesCS1A02G424100.1	mRNA_M_BR32_EuGene_00092861	0.97542
TraesCS1A02G424100.1	mRNA_M_BR32_EuGene_00093341	0.983104
TraesCS1A02G424100.1	mRNA_M_BR32_EuGene_00093471	0.969698
TraesCS1A02G424100.1	mRNA_M_BR32_EuGene_00093811	0.951397
TraesCS1A02G424100.1	mRNA_M_BR32_EuGene_00095761	0.935404
TraesCS1A02G424100.1	mRNA_M_BR32_EuGene_00096151	0.916667
TraesCS1A02G424100.1	mRNA_M_BR32_EuGene_00097391	0.931411
TraesCS1A02G424100.1	mRNA_M_BR32_EuGene_00099331	0.824945
TraesCS1A02G424100.1	mRNA_M_BR32_EuGene_00099341	0.943696
TraesCS1A02G424100.1	mRNA_M_BR32_EuGene_00101261	0.832499
TraesCS1A02G424100.1	mRNA_M_BR32_EuGene_00101271	0.91852
TraesCS1A02G424100.1	mRNA_M_BR32_EuGene_00103981	0.983104
TraesCS1A02G424100.1	mRNA_M_BR32_EuGene_00105121	0.861214
TraesCS1A02G424100.1	mRNA_M_BR32_EuGene_00105821	0.866974
TraesCS1A02G424100.1	mRNA_M_BR32_EuGene_00107011	0.998312
TraesCS1A02G424100.1	mRNA_M_BR32_EuGene_00107891	0.872586
TraesCS1A02G424100.1	mRNA_M_BR32_EuGene_00108821	0.983104
TraesCS1A02G424100.1	mRNA_M_BR32_EuGene_00109411	0.937244
TraesCS1A02G424100.1	mRNA_M_BR32_EuGene_00111271	0.878618
TraesCS1A02G424100.1	mRNA_M_BR32_EuGene_00113531	0.983104
TraesCS1A02G424100.1	mRNA_M_BR32_EuGene_00115031	0.983104
TraesCS1A02G424100.1	mRNA_M_BR32_EuGene_00116451	0.983104
TraesCS1A02G424100.1	mRNA_M_BR32_EuGene_00116741	0.99211
TraesCS1A02G424100.1	mRNA_M_BR32_EuGene_00116881	0.983104
TraesCS1A02G424100.1	mRNA_M_BR32_EuGene_00118151	0.983104
TraesCS1A02G424100.1	mRNA_M_BR32_EuGene_00118781	0.915906
TraesCS1A02G424100.1	mRNA_M_BR32_EuGene_00118901	0.950663
TraesCS1A02G424100.1	mRNA_M_BR32_EuGene_00119731	0.983104
TraesCS1A02G424100.1	mRNA_M_BR32_EuGene_00119951	0.969698
TraesCS1A02G424100.1	mRNA_M_BR32_EuGene_00120751	0.983104
TraesCS1A02G424100.1	mRNA_M_BR32_EuGene_00122551	0.983104
TraesCS1A02G424100.1	mRNA_M_BR32_EuGene_00123171	0.97801
TraesCS1A02G424100.1	mRNA_M_BR32_EuGene_00123251	0.935404
TraesCS1A02G424100.1	mRNA_M_BR32_EuGene_00125531	0.983104
TraesCS1A02G424100.1	mRNA_M_BR32_EuGene_00128701	0.85823
TraesCS1A02G424100.1	mRNA_M_BR32_EuGene_00132081	0.94629
TraesCS1A02G424100.1	mRNA_M_BR32_EuGene_00132401	0.983104
TraesCS1A02G424100.1	mRNA_M_BR32_EuGene_00134101	0.915005
TraesCS1A02G424100.1	mRNA_M_BR32_EuGene_00134931	0.826688
TraesCS1A02G424100.1	mRNA_M_BR32_EuGene_00136421	0.937244
TraesCS1A02G424100.1	mRNA_M_BR32_EuGene_00140421	0.872796
TraesCS1A02G424100.1	mRNA_M_BR32_EuGene_00142071	0.940436
TraesCS1A02G424100.1	mRNA_M_BR32_EuGene_00144251	0.890538
TraesCS1B02G100100.1	mRNA_M_BR32_EuGene_00000051	0.846517
TraesCS1B02G100100.1	mRNA_M_BR32_EuGene_00000121	0.928064
TraesCS1B02G100100.1	mRNA_M_BR32_EuGene_00000131	0.942118
TraesCS1B02G100100.1	mRNA_M_BR32_EuGene_00001021	0.896609
TraesCS1B02G100100.1	mRNA_M_BR32_EuGene_00001061	0.896609
TraesCS1B02G100100.1	mRNA_M_BR32_EuGene_00001771	0.896609
TraesCS1B02G100100.1	mRNA_M_BR32_EuGene_00003021	0.896609
TraesCS1B02G100100.1	mRNA_M_BR32_EuGene_00003661	0.865743
TraesCS1B02G100100.1	mRNA_M_BR32_EuGene_00003781	0.896609
TraesCS1B02G100100.1	mRNA_M_BR32_EuGene_00004641	0.896609
TraesCS1B02G100100.1	mRNA_M_BR32_EuGene_00006541	0.896609
TraesCS1B02G100100.1	mRNA_M_BR32_EuGene_00007761	0.896609
TraesCS1B02G100100.1	mRNA_M_BR32_EuGene_00008291	0.896609
TraesCS1B02G100100.1	mRNA_M_BR32_EuGene_00009631	0.984969
TraesCS1B02G100100.1	mRNA_M_BR32_EuGene_00009941	0.83382
TraesCS1B02G100100.1	mRNA_M_BR32_EuGene_00011431	0.916565
TraesCS1B02G100100.1	mRNA_M_BR32_EuGene_00012851	0.928067
TraesCS1B02G100100.1	mRNA_M_BR32_EuGene_00013651	0.97759
TraesCS1B02G100100.1	mRNA_M_BR32_EuGene_00014101	0.896609
TraesCS1B02G100100.1	mRNA_M_BR32_EuGene_00014721	0.916508
TraesCS1B02G100100.1	mRNA_M_BR32_EuGene_00016581	0.896609
TraesCS1B02G100100.1	mRNA_M_BR32_EuGene_00017661	0.896609
TraesCS1B02G100100.1	mRNA_M_BR32_EuGene_00017871	0.896609
TraesCS1B02G100100.1	mRNA_M_BR32_EuGene_00018081	0.906368
TraesCS1B02G100100.1	mRNA_M_BR32_EuGene_00021491	0.942118
TraesCS1B02G100100.1	mRNA_M_BR32_EuGene_00024721	0.871455
TraesCS1B02G100100.1	mRNA_M_BR32_EuGene_00025601	0.896609
TraesCS1B02G100100.1	mRNA_M_BR32_EuGene_00027301	0.949383
TraesCS1B02G100100.1	mRNA_M_BR32_EuGene_00027401	0.896609
TraesCS1B02G100100.1	mRNA_M_BR32_EuGene_00027641	0.840305
TraesCS1B02G100100.1	mRNA_M_BR32_EuGene_00028501	0.932397
TraesCS1B02G100100.1	mRNA_M_BR32_EuGene_00029551	0.972238
TraesCS1B02G100100.1	mRNA_M_BR32_EuGene_00029581	0.896609
TraesCS1B02G100100.1	mRNA_M_BR32_EuGene_00030591	0.896609
TraesCS1B02G100100.1	mRNA_M_BR32_EuGene_00030751	0.914725
TraesCS1B02G100100.1	mRNA_M_BR32_EuGene_00032681	0.878878
TraesCS1B02G100100.1	mRNA_M_BR32_EuGene_00032891	0.961416
TraesCS1B02G100100.1	mRNA_M_BR32_EuGene_00033801	0.896609
TraesCS1B02G100100.1	mRNA_M_BR32_EuGene_00033821	0.896609
TraesCS1B02G100100.1	mRNA_M_BR32_EuGene_00034041	0.927425
TraesCS1B02G100100.1	mRNA_M_BR32_EuGene_00034081	0.807607
TraesCS1B02G100100.1	mRNA_M_BR32_EuGene_00034661	0.834688
TraesCS1B02G100100.1	mRNA_M_BR32_EuGene_00036141	0.929424
TraesCS1B02G100100.1	mRNA_M_BR32_EuGene_00037181	0.896609
TraesCS1B02G100100.1	mRNA_M_BR32_EuGene_00037751	0.896609
TraesCS1B02G100100.1	mRNA_M_BR32_EuGene_00038351	0.820692
TraesCS1B02G100100.1	mRNA_M_BR32_EuGene_00038481	0.896609
TraesCS1B02G100100.1	mRNA_M_BR32_EuGene_00038511	0.896609
TraesCS1B02G100100.1	mRNA_M_BR32_EuGene_00038571	0.83382
TraesCS1B02G100100.1	mRNA_M_BR32_EuGene_00038591	0.896609
TraesCS1B02G100100.1	mRNA_M_BR32_EuGene_00038751	0.896609
TraesCS1B02G100100.1	mRNA_M_BR32_EuGene_00039231	0.876178
TraesCS1B02G100100.1	mRNA_M_BR32_EuGene_00039451	0.999246
TraesCS1B02G100100.1	mRNA_M_BR32_EuGene_00040411	0.896609
TraesCS1B02G100100.1	mRNA_M_BR32_EuGene_00040571	0.803098
TraesCS1B02G100100.1	mRNA_M_BR32_EuGene_00040751	0.934838
TraesCS1B02G100100.1	mRNA_M_BR32_EuGene_00041061	0.896609
TraesCS1B02G100100.1	mRNA_M_BR32_EuGene_00041171	0.992179
TraesCS1B02G100100.1	mRNA_M_BR32_EuGene_00041741	0.896609
TraesCS1B02G100100.1	mRNA_M_BR32_EuGene_00041771	0.914552
TraesCS1B02G100100.1	mRNA_M_BR32_EuGene_00041851	0.804626
TraesCS1B02G100100.1	mRNA_M_BR32_EuGene_00046361	0.896609
TraesCS1B02G100100.1	mRNA_M_BR32_EuGene_00049431	0.962405
TraesCS1B02G100100.1	mRNA_M_BR32_EuGene_00050061	0.896609
TraesCS1B02G100100.1	mRNA_M_BR32_EuGene_00050551	0.804626
TraesCS1B02G100100.1	mRNA_M_BR32_EuGene_00051531	0.878247
TraesCS1B02G100100.1	mRNA_M_BR32_EuGene_00054081	0.896609
[truncated: 39,197 more rows]
